# Supplementary material for: Potential Global Invasion Risk of Scale Insect Pests Based on a Self-Organizing Map
Source: Insects. 2023 Jun 21;14(7):572. doi: 10.3390/insects14070572 (PMC10380675; doi:10.3390/insects14070572)
Supplement: Supplementary file 1 [file insects-14-00572-s001.zip]

Archive with 2 entries (2 files):
- Table S2.xls
- Table S1.csv
