# Supplementary material for: Potential Global Invasion Risk of Scale Insect Pests Based on a Self-Organizing Map
Source: Insects. 2023 Jun 21;14(7):572. doi: 10.3390/insects14070572 (PMC10380675; doi:10.3390/insects14070572)
Supplement: Supplementary file 1 [file insects-14-00572-s001.zip › Table S2.xls]

## Sheet: Sheet1
Ranks	Austria	Bulgaria	Netherlands	Romania	Sweden	Switzerland	Algeria	Greece	Iran	Morocco	Spain	Colombia	Cuba	Indonesia	Jamaica	Panama	Philippines	Botswana	Central African Republic	Chad	Gabon	Gambia	Guinea-Bissau	Iceland	Liberia	Mauritania	Monaco	Namibia	Nauru	Oman	Rwanda	Slovakia	Swaziland	Yemen	Albania	Luxembourg	Belgium	Finland	Ireland	Latvia	Lithuania	North Korea	Norway	Kyrgyzstan	Moldova	Armenia	Denmark	Belize	Brunei
1	Palaeolecanium bituberculatum	Pulvinaria floccifera	Comstockaspis perniciosa	Diaspidiotus zonatus	Parthenolecanium rufulum	Pinnaspis aspidistrae	Diaspidiotus zonatus	Pinnaspis aspidistrae	Fiorinia fioriniae	Pseudaulacaspis pentagona	Leucaspis riccae	Pseudococcus viburni	Pseudaonidia trilobitiformis	Phenacoccus madeirensis	Aspidiotus destructor	Planococcus citri	Insignorthezia insignis	Maconellicoccus hirsutus	Dysmicoccus brevipes	Parlatoria ziziphi	Dysmicoccus brevipes	Maconellicoccus hirsutus	Maconellicoccus hirsutus	Maconellicoccus hirsutus	Dysmicoccus brevipes	Maconellicoccus hirsutus	Maconellicoccus hirsutus	Maconellicoccus hirsutus	Maconellicoccus hirsutus	Dysmicoccus brevipes	Maconellicoccus hirsutus	Maconellicoccus hirsutus	Maconellicoccus hirsutus	Dysmicoccus brevipes	Maconellicoccus hirsutus	Maconellicoccus hirsutus	Pulvinaria vitis	Ceroputo pilosellae	Ceroputo pilosellae	Chionaspis salicis	Arctorthezia cataphracta	Pulvinaria vitis	Ceroputo pilosellae	Pulvinaria vitis	Diaspidiotus ostreaeformis	Gossyparia spuria	Comstockaspis perniciosa	Maconellicoccus hirsutus	Parlatoria ziziphi
2	Trionymus perrisii	Ortheziola vejdovskyi	Parthenolecanium persicae	Asterodiaspis variolosa	Sphaerolecanium prunastri	Anophococcus insignis	Pseudaulacaspis pentagona	Diaspis boisduvalii	Aonidia lauri	Aulacaspis rosae	Parthenolecanium corni	Parlatoria crotonis	Aspidiotus excisus	Bambusaspis bambusae	Geococcus coffeae	Pulvinaria psidii	Russellaspis pustulans	Dysmicoccus brevipes	Parasaissetia nigra	Phenacoccus manihoti	Parasaissetia nigra	Dysmicoccus brevipes	Dysmicoccus brevipes	Dysmicoccus brevipes	Parasaissetia nigra	Dysmicoccus brevipes	Dysmicoccus brevipes	Dysmicoccus brevipes	Dysmicoccus brevipes	Parasaissetia nigra	Parasaissetia nigra	Dysmicoccus brevipes	Dysmicoccus brevipes	Parasaissetia nigra	Dysmicoccus brevipes	Dysmicoccus brevipes	Ceroputo pilosellae	Diaspidiotus ostreaeformis	Gossyparia spuria	Diaspidiotus ostreaeformis	Pinnaspis aspidistrae	Chionaspis salicis	Diaspidiotus ostreaeformis	Comstockaspis perniciosa	Lepidosaphes ulmi	Physokermes piceae	Parthenolecanium fletcheri	Parasaissetia nigra	Nipaecoccus viridis
3	Diaspidiotus ostreaeformis	Fonscolombia tomlinii	Planococcus vovae	Ceroputo pilosellae	Carulaspis juniperi	Planococcus vovae	Leucaspis lowi	Diaspidiotus pyri	Lichtensia viburni	Comstockaspis perniciosa	Mirococcus inermis	Diaspis bromeliae	Dysmicoccus neobrevipes	Selenaspidus articulatus	Pseudaonidia trilobitiformis	Planococcus minor	Ceroplastes floridensis	Parasaissetia nigra	Phenacoccus manihoti	Antonina graminis	Parlatoria ziziphi	Parasaissetia nigra	Parasaissetia nigra	Parasaissetia nigra	Phenacoccus manihoti	Parasaissetia nigra	Parasaissetia nigra	Parlatoria ziziphi	Parlatoria ziziphi	Parlatoria ziziphi	Parlatoria ziziphi	Parasaissetia nigra	Parasaissetia nigra	Parlatoria ziziphi	Parasaissetia nigra	Parasaissetia nigra	Gossyparia spuria	Parthenolecanium corni	Lepidosaphes ulmi	Pseudochermes fraxini	Aulacaspis rosae	Gossyparia spuria	Parthenolecanium corni	Lepidosaphes ulmi	Planococcus citri	Aulacaspis rosae	Ceroputo pilosellae	Parlatoria ziziphi	Phenacoccus manihoti
4	Pinnaspis aspidistrae	Parafairmairia gracilis	Parthenolecanium rufulum	Fonscolombia tomlinii	Saissetia oleae	Newsteadia floccosa	Leucaspis pini	Targionia nigra	Asterodiaspis variolosa	Gueriniella serratulae	Acanthomytilus intermittens	Morganella longispina	Parlatoria pseudaspidiotus	Melanaspis bromiliae	Icerya purchasi	Ceroplastes stellifer	Pseudaulacaspis pentagona	Parlatoria ziziphi	Antonina graminis	Aonidiella citrina	Phenacoccus manihoti	Antonina graminis	Parlatoria ziziphi	Parlatoria ziziphi	Antonina graminis	Parlatoria ziziphi	Parlatoria ziziphi	Phenacoccus manihoti	Phenacoccus manihoti	Phenacoccus manihoti	Antonina graminis	Parlatoria ziziphi	Parlatoria ziziphi	Phenacoccus manihoti	Pulvinaria vitis	Icerya purchasi	Lepidosaphes ulmi	Phenacoccus aceris	Pseudochermes fraxini	Arctorthezia cataphracta	Eriopeltis festucae	Lepidosaphes ulmi	Phenacoccus aceris	Gossyparia spuria	Anapulvinaria pistaciae	Orthezia urticae	Diaspidiotus ostreaeformis	Ferrisia virgata	Icerya purchasi
5	Diaspidiotus gigas	Dynaspidiotus abietis	Physokermes hemicryphus	Coccura comari	Epidiaspis leperii	Eulecanium ciliatum	Gossyparia spuria	Rhizopulvinaria artemisiae	Leucaspis pini	Pulvinaria floccifera	Kuwanaspis pseudoleucaspis	Odonaspis saccharicaulis	Aulacaspis tubercularis	Asterolecanium epidendri	Pinnaspis aspidistrae	Icerya purchasi	Asterolecanium epidendri	Phenacoccus manihoti	Aonidiella citrina	Phenacoccus madeirensis	Pseudaonidia trilobitiformis	Aonidiella citrina	Antonina graminis	Phenacoccus manihoti	Aonidiella citrina	Phenacoccus manihoti	Phenacoccus manihoti	Aonidiella citrina	Antonina graminis	Antonina graminis	Aonidiella citrina	Phenacoccus manihoti	Phenacoccus manihoti	Antonina graminis	Parlatoria ziziphi	Parlatoria ziziphi	Diaspidiotus ostreaeformis	Leucaspis lowi	Parthenolecanium corni	Leucaspis lowi	Comstockaspis perniciosa	Pseudochermes fraxini	Newsteadia floccosa	Planococcus citri	Chionaspis etrusca	Pseudochermes fraxini	Sphaerolecanium prunastri	Nipaecoccus viridis	Aonidiella citrina
6	Ceroputo pilosellae	Rhizococcus greeni	Sphaerolecanium prunastri	Parafairmairia gracilis	Diaspidiotus gigas	Kermes quercus	Planococcus vovae	Parlatoria blanchardi	Chrysomphalus aonidum	Eulecanium tiliae	Ceroplastes floridensis	Uhleria araucariae	Morganella longispina	Dysmicoccus neobrevipes	Coccus longulus	Eucalymnatus tessellatus	Eucalymnatus tessellatus	Aonidiella citrina	Phenacoccus madeirensis	Ceroplastes brevicauda	Parlatoria blanchardi	Pseudaonidia trilobitiformis	Aonidiella citrina	Antonina graminis	Ceroplastes brevicauda	Antonina graminis	Antonina graminis	Pseudaonidia trilobitiformis	Aonidiella citrina	Aonidiella citrina	Pseudaonidia trilobitiformis	Antonina graminis	Antonina graminis	Pseudaonidia trilobitiformis	Phenacoccus manihoti	Phenacoccus manihoti	Parthenolecanium corni	Eulecanium tiliae	Phenacoccus aceris	Newsteadia floccosa	Coccus hesperidum	Arctorthezia cataphracta	Eulecanium tiliae	Eriopeltis festucae	Chionaspis salicis	Pulvinaria floccifera	Planococcus vovae	Phenacoccus manihoti	Antonina graminis
7	Fonscolombia tomlinii	Arctorthezia cataphracta	Phenacoccus piceae	Pseudococcus viburni	Pseudaulacaspis pentagona	Matsucoccus pini	Pulvinaria floccifera	Pseudococcus viburni	Lineaspis striata	Dynaspidiotus abietis	Hemiberlesia cyanophylli	Chaetococcus bambusae	Aulacaspis rosae	Diaspis boisduvalii	Chrysomphalus aonidum	Ceroplastes cirripediformis	Phenacoccus solenopsis	Pseudaonidia trilobitiformis	Ceroplastes personatus	Ceroplastes personatus	Pinnaspis strachani	Ceroplastes brevicauda	Pseudaonidia trilobitiformis	Aonidiella citrina	Russellaspis pustulans	Aonidiella citrina	Aonidiella citrina	Phenacoccus madeirensis	Pseudaonidia trilobitiformis	Pseudaonidia trilobitiformis	Phenacoccus madeirensis	Aonidiella citrina	Aonidiella citrina	Phenacoccus madeirensis	Pseudochermes fraxini	Diaspidiotus ostreaeformis	Phenacoccus aceris	Comstockaspis perniciosa	Eriopeltis festucae	Orthezia urticae	Atrococcus paludinus	Parthenolecanium corni	Orthezia urticae	Chionaspis etrusca	Lepidosaphes pistaciae	Diaspidiotus ostreaeformis	Planococcus citri	Icerya purchasi	Coccus viridis
8	Rhizococcus greeni	Lecanopsis formicarum	Asterodiaspis variolosa	Pseudococcus longispinus	Acanthococcus aceris	Pseudococcus viburni	Eulecanium tiliae	Eucalymnatus tessellatus	Eucalymnatus tessellatus	Pulvinariella mesembryanthemi	Insignorthezia insignis	Ceroplastes ceriferus	Pseudococcus importatus	Hemiberlesia rapax	Hemiberlesia rapax	Hemiberlesia rapax	Dysmicoccus boninsis	Phenacoccus madeirensis	Russellaspis pustulans	Russellaspis pustulans	Nipaecoccus viridis	Ceroplastes personatus	Phenacoccus madeirensis	Pseudaonidia trilobitiformis	Parlatoria blanchardi	Pseudaonidia trilobitiformis	Pseudaonidia trilobitiformis	Ceroplastes brevicauda	Phenacoccus madeirensis	Phenacoccus madeirensis	Ceroplastes personatus	Pseudaonidia trilobitiformis	Pseudaonidia trilobitiformis	Ceroplastes brevicauda	Diaspidiotus ostreaeformis	Antonina graminis	Eulecanium tiliae	Coccus hesperidum	Comstockaspis perniciosa	Pinnaspis aspidistrae	Epidiaspis leperii	Leucaspis lowi	Pinnaspis aspidistrae	Chionaspis salicis	Coccus hesperidum	Parthenolecanium pomeranicum	Parthenolecanium rufulum	Aonidiella citrina	Parlatoria blanchardi
9	Lepidosaphes conchiformis	Heterococcus nudus	Ceroputo pilosellae	Planococcus citri	Pseudococcus longispinus	Dynaspidiotus abietis	Lepidosaphes pinnaeformis	Lecanodiaspis sardoa	Pulvinariella mesembryanthemi	Planococcus ficus	Salicicola kermanensis	Paracoccus marginatus	Chaetococcus bambusae	Pseudischnaspis bowreyi	Maconellicoccus hirsutus	Lepidosaphes beckii	Diaspis boisduvalii	Ceroplastes brevicauda	Parlatoria blanchardi	Udinia farquharsoni	Coccus viridis	Russellaspis pustulans	Ceroplastes brevicauda	Phenacoccus madeirensis	Udinia farquharsoni	Phenacoccus madeirensis	Phenacoccus madeirensis	Ceroplastes personatus	Ceroplastes brevicauda	Ceroplastes brevicauda	Russellaspis pustulans	Phenacoccus madeirensis	Phenacoccus madeirensis	Ceroplastes personatus	Antonina graminis	Aonidiella citrina	Orthezia urticae	Atrococcus paludinus	Coccus hesperidum	Aulacaspis rosae	Lepidosaphes conchiformis	Newsteadia floccosa	Eriopeltis festucae	Phenacoccus aceris	Trabutina serpentina	Diaspis bromeliae	Physokermes hemicryphus	Antonina graminis	Pseudaonidia trilobitiformis
10	Diaspidiotus pyri	Heliococcus bohemicus	Coccura comari	Diaspidiotus pyri	Lepidosaphes conchiformis	Pseudococcus longispinus	Rhizopulvinaria artemisiae	Trabutina mannipara	Duplachionaspis berlesii	Parthenolecanium corni	Bambusaspis bambusae	Aonidiella aurantii	Ceroplastes ceriferus	Aonidiella orientalis	Lepidosaphes gloverii	Diaspis bromeliae	Pseudischnaspis bowreyi	Ceroplastes personatus	Pinnaspis strachani	Pinnaspis strachani	Lagosinia strachani	Parlatoria blanchardi	Russellaspis pustulans	Ceroplastes brevicauda	Pinnaspis strachani	Ceroplastes brevicauda	Ceroplastes brevicauda	Russellaspis pustulans	Ceroplastes personatus	Ceroplastes personatus	Parlatoria blanchardi	Ceroplastes brevicauda	Ceroplastes brevicauda	Parlatoria blanchardi	Aonidiella citrina	Ferrisia virgata	Aulacaspis rosae	Asterodiaspis quercicola	Atrococcus paludinus	Comstockaspis perniciosa	Palaeolecanium bituberculatum	Eulecanium tiliae	Comstockaspis perniciosa	Coccus hesperidum	Orthezia urticae	Physokermes hemicryphus	Epidiaspis leperii	Coccus viridis	Coccus hesperidum
11	Lecanopsis formicarum	Fonscolombia europaea	Parafairmairia gracilis	Lecanopsis formicarum	Planococcus citri	Aspidiotus nerii	Pseudococcus viburni	Eriopeltis festucae	Gonaspidiotus minimus	Sphaerolecanium prunastri	Vryburgia amaryllidis	Phenacoccus parvus	Paraputo guatemalensis	Bambusaspis miliaris	Odonaspis saccharicaulis	Aulacaspis tubercularis	Lepidosaphes beckii	Russellaspis pustulans	Nipaecoccus viridis	Nipaecoccus viridis	Lecanodiaspis africana	Nipaecoccus viridis	Parlatoria blanchardi	Ceroplastes personatus	Nipaecoccus viridis	Ceroplastes personatus	Ceroplastes personatus	Parlatoria blanchardi	Russellaspis pustulans	Parlatoria blanchardi	Udinia farquharsoni	Ceroplastes personatus	Ceroplastes personatus	Udinia farquharsoni	Ferrisia virgata	Nipaecoccus viridis	Eriopeltis festucae	Epidiaspis leperii	Diaspidiotus bavaricus	Diaspidiotus bavaricus	Pseudococcus comstocki	Orthezia urticae	Coccus hesperidum	Eulecanium tiliae	Rhodococcus turanicus	Asterodiaspis variolosa	Asterodiaspis variolosa	Pseudococcus cryptus	Aspidiotus destructor
12	Heterococcus nudus	Rhizococcus devoniensis	Pseudococcus longispinus	Heliococcus bohemicus	Aspidiotus nerii	Carulaspis minima	Chionaspis lepineyi	Furchadaspis zamiae	Chaetococcus phragmitis	Coccus pseudomagnoliarum	Peliococcopsis priesneri	Diaspis echinocacti	Aonidiella aurantii	Diaspis bromeliae	Hemiberlesia cyanophylli	Maconellicoccus hirsutus	Hemiberlesia diffinis	Parlatoria blanchardi	Coccus viridis	Coccus viridis	Parlatoria proteus	Coccus viridis	Udinia farquharsoni	Russellaspis pustulans	Coccus viridis	Russellaspis pustulans	Russellaspis pustulans	Udinia farquharsoni	Parlatoria blanchardi	Udinia farquharsoni	Pinnaspis strachani	Russellaspis pustulans	Russellaspis pustulans	Pinnaspis strachani	Nipaecoccus viridis	Arctorthezia cataphracta	Comstockaspis perniciosa	Physokermes hemicryphus	Rhizococcus baldonensis	Epidiaspis leperii	Rhizopulvinaria artemisiae	Pinnaspis aspidistrae	Diaspidiotus bavaricus	Orthezia urticae	Aulacaspis rosae	Diaspidiotus gigas	Diaspidiotus gigas	Parlatoria blanchardi	Pinnaspis strachani
13	Eulecanium franconicum	Mirococcopsis subterranea	Arctorthezia cataphracta	Fonscolombia europaea	Unaspis euonymi	Fonscolombia europaea	Planococcus ficus	Diaspidiotus distinctus	Lecanodiaspis sardoa	Trabutina mannipara	Lepidosaphes granati	Pseudoparlatoria ostreata	Planococcus lilacinus	Hemiberlesia diffinis	Uhleria araucariae	Morganella longispina	Aspidiella sacchari	Udinia farquharsoni	Lecanodiaspis africana	Lagosinia strachani	Ferrisia virgata	Lagosinia strachani	Pinnaspis strachani	Parlatoria blanchardi	Lagosinia strachani	Udinia farquharsoni	Parlatoria blanchardi	Pinnaspis strachani	Udinia farquharsoni	Pinnaspis strachani	Nipaecoccus viridis	Parlatoria blanchardi	Parlatoria blanchardi	Nipaecoccus viridis	Arctorthezia cataphracta	Coccus hesperidum	Atrococcus paludinus	Parthenolecanium rufulum	Epidiaspis leperii	Lepidosaphes conchiformis	Trionymus perrisii	Aulacaspis rosae	Asterodiaspis quercicola	Aulacaspis rosae	Salicicola kermanensis	Pseudococcus viburni	Coccura comari	Pseudaonidia trilobitiformis	Phenacoccus madeirensis
14	Mirococcopsis subterranea	Diaspidiotus bavaricus	Lepidosaphes conchiformis	Anophococcus pseudinsignis	Diaspidiotus pyri	Anophococcus pseudinsignis	Parthenolecanium corni	Rhizaspidiotus canariensis	Furchadaspis zamiae	Eriopeltis festucae	Asterodiaspis bella	Melanaspis coccolobae	Praelongorthezia praelonga	Aulacaspis rosae	Pseudococcus landoi	Aulacaspis rosae	Ferrisia dasylirii	Pinnaspis strachani	Parlatoria proteus	Lecanodiaspis africana	Icerya purchasi	Parlatoria proteus	Nipaecoccus viridis	Udinia farquharsoni	Lecanodiaspis africana	Nipaecoccus viridis	Udinia farquharsoni	Nipaecoccus viridis	Pinnaspis strachani	Coccus viridis	Coccus viridis	Udinia farquharsoni	Udinia farquharsoni	Lagosinia strachani	Coccus hesperidum	Parlatoria blanchardi	Asterodiaspis quercicola	Palaeolecanium bituberculatum	Physokermes hemicryphus	Palaeolecanium bituberculatum	Fiorinia fioriniae	Eriopeltis festucae	Rhizococcus baldonensis	Salicicola kermanensis	Planococcus ficus	Leucaspis lowi	Rhizococcus greeni	Coccus hesperidum	Parlatoria pergandii
15	Gymnaspis aechmeae	Peliococcus calluneti	Planococcus citri	Rhizococcus devoniensis	Heterococcus nudus	Mirococcopsis subterranea	Sphaerolecanium prunastri	Parlatoria camelliae	Kermes vermilio	Pseudochermes fraxini	Rungaspis capparidis	Pseudococcus cryptus	Ceroplastes rubens	Ferrisia dasylirii	Paracoccus marginatus	Lepidosaphes gloverii	Melanaspis tenax	Nipaecoccus viridis	Ferrisia virgata	Parlatoria proteus	Chionaspis salicis	Ferrisia virgata	Coccus viridis	Pinnaspis strachani	Parlatoria proteus	Coccus viridis	Pinnaspis strachani	Coccus viridis	Nipaecoccus viridis	Lagosinia strachani	Lagosinia strachani	Pinnaspis strachani	Pinnaspis strachani	Lecanodiaspis africana	Parlatoria blanchardi	Pseudaonidia trilobitiformis	Rhizococcus baldonensis	Pseudococcus comstocki	Lepidosaphes conchiformis	Pseudococcus comstocki	Gymnaspis aechmeae	Coccus hesperidum	Physokermes hemicryphus	Planococcus ficus	Diaspidiotus slavonicus	Newsteadia floccosa	Ortheziola vejdovskyi	Aspidiotus destructor	Dactylopius ceylonicus
16	Diaspidiotus bavaricus	Furchadaspis zamiae	Aspidiotus nerii	Mirococcopsis subterranea	Kermes roboris	Atrococcus paludinus	Coccus pseudomagnoliarum	Palaeolecanium bituberculatum	Pollinia pollini	Pollinia pollini	Mercetaspis halli	Saissetia miranda	Pseudococcus elisae	Melanaspis tenax	Dysmicoccus grassii	Odonaspis saccharicaulis	Pseudococcus microcirculus	Coccus viridis	Icerya purchasi	Ferrisia virgata	Diaspidiotus ostreaeformis	Icerya purchasi	Lagosinia strachani	Nipaecoccus viridis	Ferrisia virgata	Parlatoria proteus	Nipaecoccus viridis	Lagosinia strachani	Lagosinia strachani	Lecanodiaspis africana	Lecanodiaspis africana	Nipaecoccus viridis	Nipaecoccus viridis	Parlatoria proteus	Pseudaonidia trilobitiformis	Pseudococcus cryptus	Physokermes hemicryphus	Rhizopulvinaria artemisiae	Parthenolecanium rufulum	Rhizopulvinaria artemisiae	Maconellicoccus hirsutus	Diaspidiotus bavaricus	Lepidosaphes conchiformis	Mercetaspis halli	Phenacoccus perillustris	Kermes quercus	Diaspidiotus zonatus	Pinnaspis strachani	Ceroplastes brevicauda
17	Atrococcus paludinus	Phenacoccus hordei	Unaspis euonymi	Diaspidiotus bavaricus	Phyllostroma myrtilli	Kermes roboris	Chaetococcus phragmitis	Kuwanaspis pseudoleucaspis	Diaspidiotus distinctus	Lepidosaphes juniperi	Peliococcus turanicus	Cryptostigma inquilinum	Icerya seychellarum	Pseudococcus microcirculus	Aonidiella aurantii	Protopulvinaria pyriformis	Kilifia acuminata	Lagosinia strachani	Chionaspis salicis	Icerya purchasi	Pseudococcus cryptus	Chionaspis salicis	Lecanodiaspis africana	Coccus viridis	Icerya purchasi	Ferrisia virgata	Coccus viridis	Lecanodiaspis africana	Lecanodiaspis africana	Parlatoria proteus	Parlatoria proteus	Coccus viridis	Coccus viridis	Ferrisia virgata	Pseudococcus cryptus	Gossyparia spuria	Lepidosaphes conchiformis	Asterodiaspis variolosa	Palaeolecanium bituberculatum	Trionymus perrisii	Parasaissetia nigra	Asterodiaspis quercicola	Parthenolecanium rufulum	Pinnaspis aspidistrae	Mercetaspis halli	Diaspidiotus zonatus	Phenacoccus piceae	Phenacoccus madeirensis	Phenacoccus parvus
18	Eriopeltis lichtensteini	Phenacoccus interruptus	Heliococcus bohemicus	Kermes roboris	Acanthococcus roboris	Eriopeltis lichtensteini	Eriopeltis festucae	Stotzia ephedrae	Filippia follicularis	Filippia follicularis	Trionymus multivorus	Dysmicoccus mackenziei	Pseudococcus cryptus	Kilifia acuminata	Phenacoccus parvus	Dysmicoccus texensis	Pseudokermes vitreus	Lecanodiaspis africana	Diaspidiotus ostreaeformis	Chionaspis salicis	Aulacaspis tubercularis	Diaspidiotus ostreaeformis	Parlatoria proteus	Lagosinia strachani	Chionaspis salicis	Icerya purchasi	Lagosinia strachani	Parlatoria proteus	Ferrisia virgata	Ferrisia virgata	Ferrisia virgata	Lagosinia strachani	Lagosinia strachani	Chionaspis salicis	Gossyparia spuria	Phenacoccus madeirensis	Parthenolecanium rufulum	Eulecanium douglasi	Pseudococcus comstocki	Fiorinia fioriniae	Coccura comari	Rhizococcus baldonensis	Palaeolecanium bituberculatum	Prodiaspis tamaricicola	Pinnaspis aspidistrae	Phenacoccus piceae	Acanthococcus aceris	Pulvinaria psidii	Ceroplastes personatus
19	Peliococcus calluneti	Acanthococcus roboris	Carulaspis minima	Eriopeltis lichtensteini	Leucaspis pusilla	Peliococcus calluneti	Diaspidiotus lenticularis	Diaspis bromeliae	Lepidosaphes flava	Lepidosaphes flava	Melanaspis inopinata	Lepidosaphes rubrovittata	Phenacoccus solani	Pseudococcus importatus	Planococcus lilacinus	Duplaspidiotus tesseratus	Protopulvinaria pyriformis	Parlatoria proteus	Pseudococcus cryptus	Diaspidiotus ostreaeformis	Selenaspidus articulatus	Pseudococcus cryptus	Icerya purchasi	Lecanodiaspis africana	Diaspidiotus ostreaeformis	Chionaspis salicis	Lecanodiaspis africana	Ferrisia virgata	Icerya purchasi	Icerya purchasi	Icerya purchasi	Lecanodiaspis africana	Lecanodiaspis africana	Diaspidiotus ostreaeformis	Phenacoccus madeirensis	Parlatoria proteus	Palaeolecanium bituberculatum	Trionymus perrisii	Rhizopulvinaria artemisiae	Gymnaspis aechmeae	Eriopeltis lichtensteini	Epidiaspis leperii	Pseudococcus comstocki	Parthenolecanium persicae	Prodiaspis tamaricicola	Acanthococcus aceris	Carulaspis juniperi	Dactylopius ceylonicus	Lagosinia strachani
20	Diaspis boisduvalii	Chrysomphalus dictyospermi	Eulecanium franconicum	Furchadaspis zamiae	Parlatoria parlatoriae	Diaspis boisduvalii	Pseudochermes fraxini	Parlatoria proteus	Mirococcus inermis	Parlatoria camelliae	Epidiaspis gennadii	Palmicultor palmarum	Dysmicoccus mackenziei	Pseudokermes vitreus	Saissetia neglecta	Paracoccus marginatus	Planococcus halli	Ferrisia virgata	Aulacaspis tubercularis	Pseudococcus cryptus	Pseudotargionia glandulosa	Selenaspidus articulatus	Chionaspis salicis	Parlatoria proteus	Pseudococcus cryptus	Diaspidiotus ostreaeformis	Ferrisia virgata	Icerya purchasi	Chionaspis salicis	Chionaspis salicis	Chionaspis salicis	Parlatoria proteus	Parlatoria proteus	Pseudococcus cryptus	Parlatoria proteus	Lepidosaphes ulmi	Pseudococcus comstocki	Physokermes piceae	Asterodiaspis variolosa	Maconellicoccus hirsutus	Planococcus citri	Physokermes hemicryphus	Rhizopulvinaria artemisiae	Lepidosaphes conchiformis	Lepidosaphes conchiformis	Carulaspis juniperi	Unaspis euonymi	Ceroplastes brevicauda	Russellaspis pustulans
21	Phenacoccus hordei	Insignorthezia insignis	Anophococcus pseudinsignis	Phenacoccus hordei	Rhizococcus munroi	Phyllostroma myrtilli	Pollinia pollini	Insignorthezia insignis	Asterodiaspis ilicicola	Asterodiaspis ilicicola	Dysmicoccus brevipes	Odonaspis ruthae	Lepidosaphes rubrovittata	Protopulvinaria pyriformis	Clavaspis herculeana	Aonidomytilus albus	Pseudoparlatoria parlatorioides	Icerya purchasi	Selenaspidus articulatus	Aulacaspis tubercularis	Ceroplastodes zavattarii	Pseudotargionia glandulosa	Diaspidiotus ostreaeformis	Ferrisia virgata	Selenaspidus articulatus	Pseudococcus cryptus	Icerya purchasi	Chionaspis salicis	Diaspidiotus ostreaeformis	Diaspidiotus ostreaeformis	Diaspidiotus ostreaeformis	Ferrisia virgata	Ferrisia virgata	Aulacaspis tubercularis	Lepidosaphes ulmi	Pinnaspis aspidistrae	Rhizopulvinaria artemisiae	Parthenolecanium fletcheri	Eulecanium douglasi	Parasaissetia nigra	Anapulvinaria pistaciae	Parthenolecanium rufulum	Asterodiaspis variolosa	Acanthopulvinaria orientalis	Acanthopulvinaria orientalis	Parafairmairia gracilis	Lepidosaphes conchiformis	Ceroplastes personatus	Parlatoria proteus
22	Phenacoccus interruptus	Chaetococcus phragmitis	Gymnaspis aechmeae	Phenacoccus interruptus	Chrysomphalus dictyospermi	Phenacoccus hordei	Lepidosaphes juniperi	Bambusaspis bambusae	Diaspidiotus labiatarum	Palaeolecanium bituberculatum	Pseudococcus comstocki	Radionaspis indica	Palmicultor palmarum	Planococcus halli	Ceroplastes rubens	Aonidiella aurantii	Dysmicoccus texensis	Chionaspis salicis	Pseudotargionia glandulosa	Pseudotargionia glandulosa	Aspidiotus destructor	Planococcus halli	Pseudococcus cryptus	Icerya purchasi	Pseudotargionia glandulosa	Aulacaspis tubercularis	Chionaspis salicis	Diaspidiotus ostreaeformis	Pseudococcus cryptus	Pseudococcus cryptus	Pseudococcus cryptus	Icerya purchasi	Icerya purchasi	Selenaspidus articulatus	Pinnaspis aspidistrae	Epidiaspis leperii	Asterodiaspis variolosa	Fiorinia fioriniae	Physokermes piceae	Kermes quercus	Atrococcus achilleae	Palaeolecanium bituberculatum	Eulecanium douglasi	Brevennia rehi	Brevennia rehi	Arctorthezia cataphracta	Heterococcus nudus	Rastrococcus spinosus	Lepidosaphes beckii
23	Acanthococcus roboris	Dysmicoccus walkeri	Furchadaspis zamiae	Trionymus radicum	Insignorthezia insignis	Parlatoria parlatoriae	Rhizaspidiotus canariensis	Antonina graminis	Rhizococcus thymelaeae	Ceroplastes floridensis	Cryptococcus fagisuga	Lepidosaphes tokionis	Fiorinia fioriniae	Uhleria araucariae	Rutherfordia major	Planococcus lilacinus	Conchaspis angraeci	Diaspidiotus ostreaeformis	Ceroplastodes zavattarii	Ceroplastodes zavattarii	Aspidiotus dallonii	Aspidiotus destructor	Aulacaspis tubercularis	Chionaspis salicis	Ceroplastodes zavattarii	Selenaspidus articulatus	Diaspidiotus ostreaeformis	Pseudococcus cryptus	Aulacaspis tubercularis	Aulacaspis tubercularis	Aulacaspis tubercularis	Chionaspis salicis	Chionaspis salicis	Pseudotargionia glandulosa	Ceroputo pilosellae	Ceroputo pilosellae	Eulecanium douglasi	Phenacoccus piceae	Parthenolecanium fletcheri	Planococcus citri	Eulecanium franconicum	Pseudococcus comstocki	Trionymus perrisii	Didesmococcus unifasciatus	Didesmococcus unifasciatus	Lepidosaphes newsteadi	Lepidosaphes newsteadi	Lagosinia strachani	Lecanodiaspis africana
24	Trionymus radicum	Rhizoecus albidus	Diaspis boisduvalii	Luzulaspis luzulae	Chaetococcus phragmitis	Luzulaspis luzulae	Parlatoria camelliae	Diaspidiotus gigas	Kuwanaspis pseudoleucaspis	Hemiberlesia cyanophylli	Ceroputo pilosellae	Melanaspis sulcata	Ceroplastes rusci	Pseudoparlatoria parlatorioides	Pseudococcus elisae	Diaspis echinocacti	Duplaspidiotus tesseratus	Pseudococcus cryptus	Planococcus halli	Planococcus halli	Formicococcus njalensis	Aspidiotus dallonii	Selenaspidus articulatus	Diaspidiotus ostreaeformis	Aspidiotus destructor	Ceroplastodes zavattarii	Pseudococcus cryptus	Aulacaspis tubercularis	Selenaspidus articulatus	Selenaspidus articulatus	Selenaspidus articulatus	Pseudococcus cryptus	Diaspidiotus ostreaeformis	Ceroplastodes zavattarii	Leucaspis lowi	Leucaspis lowi	Trionymus perrisii	Gymnaspis aechmeae	Phenacoccus piceae	Anapulvinaria pistaciae	Chionaspis etrusca	Rhizopulvinaria artemisiae	Physokermes piceae	Suturaspis archangelskyae	Heliococcus destructor	Eulecanium ciliatum	Eulecanium ciliatum	Russellaspis pustulans	Phenacoccus solenopsis
25	Luzulaspis luzulae	Kaweckia glyceriae	Phyllostroma myrtilli	Insignorthezia insignis	Parlatoria proteus	Rhizococcus munroi	Palaeolecanium bituberculatum	Duplachionaspis noaeae	Aonidia mediterranea	Parlatoria theae	Asterodiaspis quercicola	Fiorinia fioriniae	Nipaecoccus viridis	Dysmicoccus texensis	Oceanaspidiotus spinosus	Ceroplastes rubens	Pseudococcus landoi	Aulacaspis tubercularis	Aspidiotus destructor	Aspidiotus destructor	Dynaspidiotus ephedrarum	Waxiella egbara	Pseudotargionia glandulosa	Pseudococcus cryptus	Aspidiotus dallonii	Planococcus halli	Aulacaspis tubercularis	Ceroplastodes zavattarii	Pseudotargionia glandulosa	Pseudotargionia glandulosa	Pseudotargionia glandulosa	Aulacaspis tubercularis	Pseudococcus cryptus	Planococcus halli	Newsteadia floccosa	Newsteadia floccosa	Physokermes piceae	Maconellicoccus hirsutus	Maconellicoccus hirsutus	Atrococcus achilleae	Trabutina serpentina	Asterodiaspis variolosa	Parthenolecanium fletcheri	Coccura circumscripta	Phenacoccus transcaucasicus	Leucaspis pini	Leucaspis pini	Planococcus minor	Saccharicoccus sacchari
26	Rhizococcus munroi	Eucalymnatus tessellatus	Phenacoccus interruptus	Chaetococcus phragmitis	Lepidosaphes beckii	Chrysomphalus dictyospermi	Ceroplastes floridensis	Kermes roboris	Diaspis bromeliae	Parlatoria proteus	Contigaspis farsetiae	Ferrisia malvastra	Melanaspis smilacis	Conchaspis angraeci	Icerya seychellarum	Rutherfordia major	Dysmicoccus grassii	Selenaspidus articulatus	Waxiella egbara	Waxiella egbara	Duplachionaspis monodi	Formicococcus njalensis	Planococcus halli	Aulacaspis tubercularis	Waxiella egbara	Aspidiotus destructor	Selenaspidus articulatus	Planococcus halli	Ceroplastodes zavattarii	Ceroplastodes zavattarii	Ceroplastodes zavattarii	Selenaspidus articulatus	Aulacaspis tubercularis	Aspidiotus destructor	Pinnaspis strachani	Pinnaspis strachani	Parthenolecanium fletcheri	Parasaissetia nigra	Parasaissetia nigra	Chionaspis etrusca	Rhodococcus turanicus	Eulecanium douglasi	Fiorinia fioriniae	Fonscolombia phenacoccoides	Eulecanium rugulosum	Lecanopsis formicarum	Heliococcus bohemicus	Fiorinia theae	Unaspis citri
27	Chrysomphalus dictyospermi	Porphyrophora polonica	Leucaspis pusilla	Dysmicoccus walkeri	Kaweckia glyceriae	Chaetococcus phragmitis	Diaspis bromeliae	Parasaissetia nigra	Hemiberlesia cyanophylli	Carulaspis visci	Kermes quercus	Ceroplastes rusci	Aonidiella inornata	Pseudococcus landoi	Pseudococcus cryptus	Pulvinaria urbicola	Aonidomytilus albus	Pseudotargionia glandulosa	Duplachionaspis monodi	Formicococcus njalensis	Rolaspis lounsburyi	Dynaspidiotus ephedrarum	Aspidiotus dallonii	Selenaspidus articulatus	Dynaspidiotus ephedrarum	Aspidiotus dallonii	Pseudotargionia glandulosa	Aspidiotus destructor	Planococcus halli	Planococcus halli	Planococcus halli	Pseudotargionia glandulosa	Selenaspidus articulatus	Aspidiotus dallonii	Coccus viridis	Coccus viridis	Phenacoccus piceae	Greenisca brachypodii	Coccura comari	Trabutina serpentina	Saissetia coffeae	Physokermes piceae	Phenacoccus piceae	Trabutina crassispinosa	Suturaspis archangelskyae	Anophococcus pseudinsignis	Acanthococcus roboris	Parlatoria proteus	Aulacaspis tubercularis
28	Dysmicoccus walkeri	Trionymus newsteadi	Parlatoria parlatoriae	Lichtensia viburni	Targionia vitis	Parlatoria proteus	Hemiberlesia cyanophylli	Chrysomphalus pinnulifer	Insignorthezia insignis	Rhizaspidiotus donacis	Odonaspis secreta	Acutaspis aliena	Acutaspis albopicta	Dysmicoccus grassii	Protopulvinaria longivalvata	Pulvinaria elongata	Paraputo guatemalensis	Ceroplastodes zavattarii	Rolaspis lounsburyi	Dynaspidiotus ephedrarum	Namibia karroo	Duplachionaspis monodi	Waxiella egbara	Pseudotargionia glandulosa	Duplachionaspis monodi	Waxiella egbara	Ceroplastodes zavattarii	Aspidiotus dallonii	Aspidiotus destructor	Aspidiotus destructor	Aspidiotus destructor	Ceroplastodes zavattarii	Pseudotargionia glandulosa	Waxiella egbara	Phenacoccus parvus	Phenacoccus parvus	Maconellicoccus hirsutus	Phyllostroma myrtilli	Greenisca brachypodii	Rhodococcus turanicus	Icerya purchasi	Parthenolecanium fletcheri	Gymnaspis aechmeae	Physokermes hemicryphus	Coccura circumscripta	Pseudaulacaspis pentagona	Pseudaulacaspis pentagona	Lepidosaphes beckii	Pseudischnaspis bowreyi
29	Parlatoria proteus	Rhizopulvinaria artemisiae	Luzulaspis luzulae	Eucalymnatus tessellatus	Lichtensia viburni	Lepidosaphes beckii	Parlatoria theae	Nidularia pulvinata	Rhizaspidiotus donacis	Bambusaspis bambusae	Phenacoccus hordei	Melanaspis calura	Pseudaulacaspis cockerelli	Aonidomytilus albus	Phenacoccus solani	Pseudoparlatoria ostreata	Phenacoccus parvus	Planococcus halli	Namibia karroo	Rolaspis lounsburyi	Dactylopius ceylonicus	Rolaspis lounsburyi	Formicococcus njalensis	Ceroplastodes zavattarii	Rolaspis lounsburyi	Formicococcus njalensis	Planococcus halli	Formicococcus njalensis	Aspidiotus dallonii	Aspidiotus dallonii	Aspidiotus dallonii	Planococcus halli	Ceroplastodes zavattarii	Formicococcus njalensis	Parlatoria pergandii	Parlatoria pergandii	Coccura comari	Planococcus citri	Phyllostroma myrtilli	Icerya purchasi	Parlatoria proteus	Fiorinia fioriniae	Maconellicoccus hirsutus	Sphaerolecanium prunastri	Puto kondarensis	Matsucoccus pini	Rhizopulvinaria artemisiae	Planococcus lilacinus	Paraputo guatemalensis
30	Lepidosaphes beckii	Diaspis echinocacti	Rhizococcus munroi	Peliococcus balteatus	Parlatoria ziziphi	Rhizoecus albidus	Parlatoria proteus	Matsucoccus feytaudi	Diaspidiotus gigas	Antonina graminis	Anapulvinaria pistaciae	Nipaecoccus viridis	Philephedra tuberculosa	Paraputo guatemalensis	Saissetia miranda	Oceanaspidiotus spinosus	Rhizoecus americanus	Aspidiotus destructor	Phenacoccus parvus	Namibia karroo	Arctorthezia cataphracta	Namibia karroo	Dynaspidiotus ephedrarum	Planococcus halli	Namibia karroo	Duplachionaspis monodi	Aspidiotus destructor	Dynaspidiotus ephedrarum	Waxiella egbara	Waxiella egbara	Waxiella egbara	Aspidiotus destructor	Planococcus halli	Dynaspidiotus ephedrarum	Dactylopius ceylonicus	Dactylopius ceylonicus	Greenisca brachypodii	Anapulvinaria pistaciae	Kermes quercus	Parlatoria proteus	Lepidosaphes pistaciae	Phenacoccus piceae	Parasaissetia nigra	Parlatoria blanchardi	Gossyparia salicicola	Rhizococcus devoniensis	Diaspidiotus pyri	Lecanodiaspis africana	Kerria chinensis
31	Rhizoecus albidus	Pinnaspis buxi	Chrysomphalus dictyospermi	Porphyrophora polonica	Ceroplastes japonicus	Kaweckia glyceriae	Carulaspis visci	Rungaspis capparidis	Parthenolecanium rufulum	Diaspidiotus gigas	Suturaspis pistaciae	Melanaspis smilacis	Palmaspis palmae	Rhizoecus americanus	Aspidiotus nerii	Icerya seychellarum	Diaspis echinocacti	Aspidiotus dallonii	Dactylopius ceylonicus	Phenacoccus parvus	Pulvinaria vitis	Phenacoccus parvus	Duplachionaspis monodi	Aspidiotus destructor	Phenacoccus parvus	Namibia karroo	Aspidiotus dallonii	Phenacoccus parvus	Formicococcus njalensis	Formicococcus njalensis	Formicococcus njalensis	Aspidiotus dallonii	Aspidiotus destructor	Duplachionaspis monodi	Ceroplastes brevicauda	Ceroplastes brevicauda	Phyllostroma myrtilli	Atrococcus achilleae	Eriopeltis lichtensteini	Lepidosaphes pistaciae	Pseudococcus longispinus	Gymnaspis aechmeae	Coccura comari	Erimococcus kimmericus	Trabutina crassispinosa	Dynaspidiotus abietis	Carulaspis minima	Saccharicoccus sacchari	Selenaspidus articulatus
32	Targionia vitis	Luzulaspis scotica	Insignorthezia insignis	Ceroplastes japonicus	Trionymus newsteadi	Targionia vitis	Salicicola kermanensis	Nipaecoccus nipae	Unaspis citri	Parthenolecanium rufulum	Aonidiella citrina	Aonidiella inornata	Odonaspis greenii	Diaspis echinocacti	Odonaspis ruthae	Andaspis hawaiiensis	Praelongorthezia praelonga	Waxiella egbara	Arctorthezia cataphracta	Dactylopius ceylonicus	Pinnaspis aspidistrae	Dactylopius ceylonicus	Rolaspis lounsburyi	Aspidiotus dallonii	Dactylopius ceylonicus	Phenacoccus parvus	Waxiella egbara	Dactylopius ceylonicus	Dynaspidiotus ephedrarum	Dynaspidiotus ephedrarum	Dynaspidiotus ephedrarum	Waxiella egbara	Aspidiotus dallonii	Rolaspis lounsburyi	Ceroplastes personatus	Ceroplastes personatus	Kermes quercus	Eulecanium franconicum	Planococcus citri	Phenacoccus hordei	Phenacoccus hordei	Maconellicoccus hirsutus	Greenisca brachypodii	Pseudochermes fraxini	Parlatoria blanchardi	Furchadaspis zamiae	Phenacoccus interruptus	Unaspis citri	Paracoccus marginatus
33	Eucalymnatus tessellatus	Aonidia lauri	Chaetococcus phragmitis	Trionymus newsteadi	Rhizopulvinaria artemisiae	Lichtensia viburni	Antonina graminis	Pseudococcus calceolariae	Kermes roboris	Unaspis citri	Prodiaspis tamaricicola	Acutaspis albopicta	Froggattiella penicillata	Praelongorthezia praelonga	Lepidosaphes tokionis	Pseudococcus cryptus	Saissetia neglecta	Formicococcus njalensis	Pulvinaria vitis	Arctorthezia cataphracta	Waxiella senegalensis	Arctorthezia cataphracta	Namibia karroo	Waxiella egbara	Arctorthezia cataphracta	Arctorthezia cataphracta	Formicococcus njalensis	Arctorthezia cataphracta	Duplachionaspis monodi	Duplachionaspis monodi	Duplachionaspis monodi	Formicococcus njalensis	Waxiella egbara	Namibia karroo	Russellaspis pustulans	Russellaspis pustulans	Eriopeltis lichtensteini	Chionaspis etrusca	Anapulvinaria pistaciae	Parlatoria pergandii	Parlatoria pergandii	Parasaissetia nigra	Phyllostroma myrtilli	Phenacoccus pumilus	Erimococcus kimmericus	Aspidiotus nerii	Fonscolombia europaea	Aulacaspis tubercularis	Diaspidiotus ostreaeformis
34	Peliococcus balteatus	Kuwanaspis pseudoleucaspis	Dysmicoccus walkeri	Aonidia lauri	Diaspis echinocacti	Eucalymnatus tessellatus	Parthenolecanium rufulum	Rhizococcus devoniensis	Parasaissetia nigra	Vryburgia amaryllidis	Contigaspis zillae	Pseudaulacaspis cockerelli	Aonidiella citrina	Saissetia neglecta	Ceroplastes rusci	Protopulvinaria longivalvata	Rutherfordia major	Dynaspidiotus ephedrarum	Pinnaspis aspidistrae	Pulvinaria vitis	Pseudochermes fraxini	Pulvinaria vitis	Phenacoccus parvus	Formicococcus njalensis	Pulvinaria vitis	Pulvinaria vitis	Dynaspidiotus ephedrarum	Pulvinaria vitis	Rolaspis lounsburyi	Rolaspis lounsburyi	Rolaspis lounsburyi	Dynaspidiotus ephedrarum	Formicococcus njalensis	Phenacoccus parvus	Phenacoccus aceris	Phenacoccus aceris	Planococcus citri	Trabutina serpentina	Atrococcus achilleae	Ortheziola vejdovskyi	Ortheziola vejdovskyi	Coccura comari	Kermes quercus	Trionymus multivorus	Pseudochermes fraxini	Dysmicoccus walkeri	Matsucoccus pini	Rastrococcus iceryoides	Udinia farquharsoni
35	Anophococcus agropyri	Icerya purchasi	Parlatoria proteus	Kuwanaspis pseudoleucaspis	Lecanopsis subterranea	Peliococcus balteatus	Kermes roboris	Dysmicoccus brevipes	Nidularia pulvinata	Parasaissetia nigra	Diaspis syriaca	Odonaspis greenii	Crenulaspidiotus maurellae	Clavaspis herculeana	Melanaspis calura	Phenacoccus solani	Pulvinaria urbicola	Duplachionaspis monodi	Waxiella senegalensis	Pinnaspis aspidistrae	Fiorinia fioriniae	Pinnaspis aspidistrae	Dactylopius ceylonicus	Dynaspidiotus ephedrarum	Pinnaspis aspidistrae	Pinnaspis aspidistrae	Duplachionaspis monodi	Pinnaspis aspidistrae	Namibia karroo	Namibia karroo	Namibia karroo	Duplachionaspis monodi	Dynaspidiotus ephedrarum	Dactylopius ceylonicus	Eulecanium tiliae	Eulecanium tiliae	Anapulvinaria pistaciae	Rhodococcus turanicus	Eulecanium franconicum	Dysmicoccus brevipes	Dysmicoccus brevipes	Greenisca brachypodii	Eriopeltis lichtensteini	Neotrionymus monstatus	Phenacoccus pumilus	Diaspidiotus bavaricus	Atrococcus achilleae	Kerria chinensis	Ceroplastodes zavattarii
36	Parlatoria ziziphi	Rhizoecus cacticans	Lepidosaphes beckii	Atrococcus achilleae	Aonidia lauri	Anophococcus agropyri	Vryburgia amaryllidis	Pseudococcus comstocki	Phenacoccus yerushalmi	Chrysomphalus pinnulifer	Micrococcus similis	Froggattiella penicillata	Fiorinia theae	Pulvinaria urbicola	Nipaecoccus viridis	Aspidiotus nerii	Pulvinaria elongata	Rolaspis lounsburyi	Pseudochermes fraxini	Waxiella senegalensis	Pulvinaria psidii	Waxiella senegalensis	Arctorthezia cataphracta	Duplachionaspis monodi	Pseudochermes fraxini	Waxiella senegalensis	Rolaspis lounsburyi	Waxiella senegalensis	Phenacoccus parvus	Phenacoccus parvus	Phenacoccus parvus	Rolaspis lounsburyi	Duplachionaspis monodi	Arctorthezia cataphracta	Comstockaspis perniciosa	Comstockaspis perniciosa	Atrococcus achilleae	Saissetia coffeae	Chionaspis etrusca	Aonidiella citrina	Aonidiella citrina	Phyllostroma myrtilli	Planococcus citri	Parlatoria asiatica	Trionymus multivorus	Eriopeltis lichtensteini	Dynaspidiotus abietis	Selenaspidus articulatus	Pseudococcus occiduus
37	Porphyrophora polonica	Heliococcus radicicola	Rhizoecus albidus	Rhizoecus cacticans	Icerya purchasi	Ceroplastes japonicus	Parasaissetia nigra	Cryptococcus fagisuga	Anophococcus formicicola	Nidularia pulvinata	Phenacoccus aceris	Aonidiella citrina	Nipaecoccus jonmartini	Pulvinaria elongata	Aonidiella inornata	Palmicultor palmarum	Pseudococcus elisae	Phenacoccus parvus	Fiorinia fioriniae	Pseudochermes fraxini	Rastrococcus spinosus	Pseudochermes fraxini	Pulvinaria vitis	Rolaspis lounsburyi	Fiorinia fioriniae	Pseudochermes fraxini	Namibia karroo	Pseudochermes fraxini	Dactylopius ceylonicus	Dactylopius ceylonicus	Dactylopius ceylonicus	Namibia karroo	Rolaspis lounsburyi	Pulvinaria vitis	Aspidiotus destructor	Aspidiotus destructor	Eulecanium franconicum	Icerya purchasi	Trabutina serpentina	Parlatoria ziziphi	Parlatoria ziziphi	Kermes quercus	Anapulvinaria pistaciae	Lepidosaphes beckii	Neotrionymus monstatus	Peliococcus calluneti	Phenacoccus hordei	Diaspidiotus ostreaeformis	Pseudotargionia glandulosa
38	Ceroplastes japonicus	Asterodiaspis quercicola	Kaweckia glyceriae	Heliococcus radicicola	Rhizoecus cacticans	Trionymus newsteadi	Peliococcopsis priesneri	Rhizoecus falcifer	Kermes ilicis	Peliococcopsis priesneri	Acanthococcus roboris	Fiorinia theae	Ceroplastes sinensis	Pseudococcus elisae	Acutaspis albopicta	Lepidosaphes tokionis	Pseudoparlatoria ostreata	Dactylopius ceylonicus	Pulvinaria psidii	Fiorinia fioriniae	Saissetia coffeae	Fiorinia fioriniae	Pinnaspis aspidistrae	Namibia karroo	Pulvinaria psidii	Fiorinia fioriniae	Phenacoccus parvus	Fiorinia fioriniae	Arctorthezia cataphracta	Arctorthezia cataphracta	Arctorthezia cataphracta	Phenacoccus parvus	Namibia karroo	Pinnaspis aspidistrae	Orthezia urticae	Orthezia urticae	Chionaspis etrusca	Parlatoria proteus	Rhodococcus turanicus	Diaspis echinocacti	Chrysomphalus dictyospermi	Eriopeltis lichtensteini	Atrococcus achilleae	Phenacoccus arthrophyti	Parlatoria asiatica	Atrococcus paludinus	Aspidiotus nerii	Furcaspis biformis	Planococcus halli
39	Trionymus newsteadi	Anophococcus inermis	Targionia vitis	Balanococcus boratynskii	Eriococcus buxi	Rhizopulvinaria artemisiae	Phenacoccus yerushalmi	Ceroputo pilosellae	Matsucoccus feytaudi	Phenacoccus yerushalmi	Physokermes piceae	Ceroplastes sinensis	Brevennia rehi	Pseudoparlatoria ostreata	Pseudaulacaspis cockerelli	Fiorinia fioriniae	Oceanaspidiotus spinosus	Arctorthezia cataphracta	Rastrococcus spinosus	Pulvinaria psidii	Pseudococcus jackbeardsleyi	Pulvinaria psidii	Waxiella senegalensis	Phenacoccus parvus	Rastrococcus spinosus	Pulvinaria psidii	Dactylopius ceylonicus	Pulvinaria psidii	Pulvinaria vitis	Pulvinaria vitis	Pulvinaria vitis	Dactylopius ceylonicus	Phenacoccus parvus	Waxiella senegalensis	Aulacaspis rosae	Aulacaspis rosae	Trabutina serpentina	Lepidosaphes pistaciae	Saissetia coffeae	Chrysomphalus dictyospermi	Phenacoccus perillustris	Planococcus citri	Eulecanium franconicum	Arctorthezia cataphracta	Lepidosaphes beckii	Eulecanium franconicum	Dysmicoccus walkeri	Udinia farquharsoni	Pseudaulacaspis cockerelli
40	Rhizopulvinaria artemisiae	Eriopeltis stammeri	Lichtensia viburni	Asterodiaspis quercicola	Asterodiaspis quercicola	Diaspis echinocacti	Lepidosaphes granati	Asterodiaspis quercicola	Aclerda berlesii	Anophococcus formicicola	Pinnaspis strachani	Brevennia rehi	Aonidiella comperei	Oceanaspidiotus spinosus	Philephedra tuberculosa	Ferrisia malvastra	Melanaspis coccolobae	Pulvinaria vitis	Saissetia coffeae	Rastrococcus spinosus	Fiorinia theae	Rastrococcus spinosus	Pseudochermes fraxini	Dactylopius ceylonicus	Saissetia coffeae	Rastrococcus spinosus	Arctorthezia cataphracta	Rastrococcus spinosus	Pinnaspis aspidistrae	Pinnaspis aspidistrae	Pinnaspis aspidistrae	Arctorthezia cataphracta	Dactylopius ceylonicus	Pseudochermes fraxini	Lagosinia strachani	Lagosinia strachani	Rhodococcus turanicus	Pseudococcus longispinus	Icerya purchasi	Phenacoccus perillustris	Parlatoria blanchardi	Anapulvinaria pistaciae	Chionaspis etrusca	Epidiaspis leperii	Phenacoccus arthrophyti	Gymnaspis aechmeae	Heliococcus destructor	Ceroplastodes zavattarii	Ischnaspis longirostris
41	Diaspis echinocacti	Trionymus tomlini	Eucalymnatus tessellatus	Greenisca gouxi	Anophococcus inermis	Luzulaspis scotica	Asterodiaspis bella	Contigaspis farsetiae	Protopulvinaria pyriformis	Kermes ilicis	Lepidosaphes newsteadi	Aonidiella comperei	Pseudococcus maritimus	Andaspis hawaiiensis	Odonaspis greenii	Ceroplastes rusci	Dactylaspis crotonis	Pinnaspis aspidistrae	Pseudococcus jackbeardsleyi	Saissetia coffeae	Unaspis citri	Saissetia coffeae	Fiorinia fioriniae	Pulvinaria vitis	Pseudococcus jackbeardsleyi	Saissetia coffeae	Pulvinaria vitis	Saissetia coffeae	Waxiella senegalensis	Waxiella senegalensis	Waxiella senegalensis	Pulvinaria vitis	Arctorthezia cataphracta	Fiorinia fioriniae	Lecanodiaspis africana	Lecanodiaspis africana	Saissetia coffeae	Parlatoria pergandii	Parlatoria proteus	Parlatoria blanchardi	Carulaspis juniperi	Eulecanium franconicum	Trabutina serpentina	Duplachionaspis graminella	Arctorthezia cataphracta	Anophococcus agropyri	Atrococcus paludinus	Pseudococcus occiduus	Comstockaspis perniciosa
42	Pinnaspis buxi	Luzulaspis frontalis	Peliococcus balteatus	Ripersiella halophila	Ripersiella halophila	Kuwanaspis pseudoleucaspis	Protopulvinaria pyriformis	Dysmicoccus boninsis	Nipaecoccus nipae	Aclerda berlesii	Heterococcus nudus	Odonaspis benardi	Chortinaspis subchortina	Melanaspis coccolobae	Aonidiella citrina	Acutaspis aliena	Phenacoccus solani	Waxiella senegalensis	Fiorinia theae	Pseudococcus jackbeardsleyi	Pseudococcus occiduus	Pseudococcus jackbeardsleyi	Pulvinaria psidii	Pinnaspis aspidistrae	Fiorinia theae	Pseudococcus jackbeardsleyi	Waxiella senegalensis	Pseudococcus jackbeardsleyi	Pseudochermes fraxini	Pseudochermes fraxini	Pseudochermes fraxini	Pinnaspis aspidistrae	Pulvinaria vitis	Pulvinaria psidii	Udinia farquharsoni	Udinia farquharsoni	Icerya purchasi	Ortheziola vejdovskyi	Lepidosaphes pistaciae	Diaspidiotus gigas	Fonscolombia porifera	Chionaspis etrusca	Rhodococcus turanicus	Dynaspidiotus ephedrarum	Epidiaspis leperii	Insignorthezia insignis	Eulecanium franconicum	Pseudotargionia glandulosa	Aspidiotus elaeidis
43	Lecanopsis subterranea	Acanthococcus uvaeursi	Anophococcus agropyri	Eriopeltis stammeri	Chrysomphalus aonidum	Atrococcus achilleae	Pseudococcus calceolariae	Acanthococcus thymi	Pseudococcus calceolariae	Protopulvinaria pyriformis	Parlatoria parlatoriae	Aclerda takahashii	Aclerda takahashii	Protopulvinaria longivalvata	Crenulaspidiotus maurellae	Melanaspis calura	Saissetia miranda	Pseudochermes fraxini	Unaspis citri	Fiorinia theae	Parlatoria pergandii	Fiorinia theae	Rastrococcus spinosus	Waxiella senegalensis	Pseudococcus occiduus	Fiorinia theae	Pseudochermes fraxini	Fiorinia theae	Fiorinia fioriniae	Fiorinia fioriniae	Fiorinia fioriniae	Waxiella senegalensis	Pinnaspis aspidistrae	Rastrococcus spinosus	Atrococcus paludinus	Atrococcus paludinus	Lepidosaphes pistaciae	Dysmicoccus brevipes	Pseudococcus longispinus	Carulaspis juniperi	Diaspidiotus slavonicus	Trabutina serpentina	Saissetia coffeae	Atrococcus achilleae	Duplachionaspis graminella	Pinnaspis buxi	Chaetococcus phragmitis	Planococcus halli	Waxiella senegalensis
44	Luzulaspis scotica	Pulvinaria regalis	Parlatoria ziziphi	Chrysomphalus aonidum	Trionymus aberrans	Rhizoecus cacticans	Heliococcus bohemicus	Matsucoccus pini	Rhizococcus devoniensis	Nipaecoccus nipae	Phenacoccus pumilus	Comstockaspis perniciosa	Melanaspis leivasi	Dactylaspis crotonis	Fiorinia theae	Nipaecoccus viridis	Cryptostigma inquilinum	Fiorinia fioriniae	Pseudococcus occiduus	Unaspis citri	Rastrococcus iceryoides	Unaspis citri	Saissetia coffeae	Pseudochermes fraxini	Parlatoria pergandii	Unaspis citri	Pulvinaria psidii	Unaspis citri	Pulvinaria psidii	Pulvinaria psidii	Pulvinaria psidii	Pseudochermes fraxini	Waxiella senegalensis	Saissetia coffeae	Fiorinia fioriniae	Fiorinia fioriniae	Pseudococcus longispinus	Aonidiella citrina	Phenacoccus hordei	Fonscolombia porifera	Antonina graminis	Rhodococcus turanicus	Icerya purchasi	Ceroplastes rusci	Dynaspidiotus ephedrarum	Parlatoria parlatoriae	Chrysomphalus dictyospermi	Pseudaulacaspis cockerelli	Chionaspis salicis
45	Aonidia lauri	Pulvinaria hydrangeae	Rhizopulvinaria artemisiae	Trionymus aberrans	Luzulaspis frontalis	Asterodiaspis quercicola	Mercetaspis halli	Odonaspis secreta	Heliococcus bohemicus	Rhizococcus devoniensis	Asterodiaspis minor	Aulacaspis madiunensis	Paraputo ingrandi	Phenacoccus solani	Nipaecoccus jonmartini	Aonidiella inornata	Aspidiotus nerii	Pulvinaria psidii	Parlatoria pergandii	Pseudococcus occiduus	Coccus hesperidum	Pseudococcus occiduus	Pseudococcus jackbeardsleyi	Fiorinia fioriniae	Rastrococcus iceryoides	Pseudococcus occiduus	Rastrococcus spinosus	Pseudococcus occiduus	Rastrococcus spinosus	Rastrococcus spinosus	Rastrococcus spinosus	Fiorinia fioriniae	Pseudochermes fraxini	Pseudococcus jackbeardsleyi	Diaspidiotus bavaricus	Diaspidiotus bavaricus	Phenacoccus hordei	Parlatoria ziziphi	Ortheziola vejdovskyi	Diaspidiotus slavonicus	Pseudococcus viburni	Saissetia coffeae	Parlatoria proteus	Leucaspis lowi	Coccidohystrix artemisiae	Lepidosaphes beckii	Rhizoecus albidus	Comstockaspis perniciosa	Hemiberlesia rapax
46	Kuwanaspis pseudoleucaspis	Spilococcus mamillariae	Diaspis echinocacti	Trionymus tomlini	Anophococcus formicicola	Anophococcus inermis	Peliococcus turanicus	Palaeococcus fuscipennis	Aspidiotus hedericola	Heliococcus bohemicus	Acanthopulvinaria orientalis	Rastrococcus invadens	Pseudococcus comstocki	Cryptostigma inquilinum	Ceroplastes sinensis	Pseudaulacaspis cockerelli	Dysmicoccus mackenziei	Rastrococcus spinosus	Rastrococcus iceryoides	Parlatoria pergandii	Diaspidiotus gigas	Parlatoria pergandii	Fiorinia theae	Pulvinaria psidii	Coccus hesperidum	Parlatoria pergandii	Saissetia coffeae	Parlatoria pergandii	Pseudococcus jackbeardsleyi	Saissetia coffeae	Saissetia coffeae	Pulvinaria psidii	Fiorinia fioriniae	Fiorinia theae	Asterodiaspis quercicola	Asterodiaspis quercicola	Parlatoria pergandii	Diaspis echinocacti	Dysmicoccus brevipes	Antonina graminis	Pinnaspis buxi	Icerya purchasi	Lepidosaphes pistaciae	Newsteadia floccosa	Ceroplastes rusci	Peliococcus balteatus	Phenacoccus pumilus	Aspidiotus elaeidis	Coccidohystrix insolita
47	Icerya purchasi	Atrococcus cracens	Pinnaspis buxi	Acanthococcus uvaeursi	Parlatoria pergandii	Ripersiella halophila	Trionymus multivorus	Phenacoccus solani	Rhizoecus falcifer	Mercetaspis halli	Planchonia zanthenes	Hypogeococcus othnius	Aulacaspis madiunensis	Aspidiotus nerii	Brevennia rehi	Philephedra tuberculosa	Odonaspis ruthae	Saissetia coffeae	Coccus hesperidum	Rastrococcus iceryoides	Porphyrophora polonica	Rastrococcus iceryoides	Unaspis citri	Rastrococcus spinosus	Diaspidiotus gigas	Rastrococcus iceryoides	Pseudococcus jackbeardsleyi	Rastrococcus iceryoides	Fiorinia theae	Pseudococcus jackbeardsleyi	Pseudococcus jackbeardsleyi	Rastrococcus spinosus	Pulvinaria psidii	Unaspis citri	Rhizococcus baldonensis	Rhizococcus baldonensis	Dysmicoccus brevipes	Chrysomphalus dictyospermi	Aonidiella citrina	Pseudococcus viburni	Parthenolecanium persicae	Parlatoria proteus	Pseudococcus longispinus	Peliococcus turanicus	Leucaspis lowi	Eriopeltis stammeri	Gymnaspis aechmeae	Waxiella senegalensis	Brevennia rehi
48	Atrococcus achilleae	Rhodania porifera	Lecanopsis subterranea	Diaspidiotus lenticularis	Peliococcus marrubii	Eriopeltis stammeri	Melanaspis inopinata	Aonidiella citrina	Parthenolecanium pomeranicum	Peliococcus turanicus	Lopholeucaspis japonica	Unaspis yanonensis	Rastrococcus invadens	Dysmicoccus mackenziei	Aonidiella comperei	Odonaspis greenii	Radionaspis indica	Pseudococcus jackbeardsleyi	Diaspidiotus gigas	Coccus hesperidum	Dynaspidiotus abietis	Coccus hesperidum	Parlatoria pergandii	Saissetia coffeae	Porphyrophora polonica	Coccus hesperidum	Fiorinia theae	Coccus hesperidum	Unaspis citri	Fiorinia theae	Fiorinia theae	Saissetia coffeae	Rastrococcus spinosus	Pseudococcus occiduus	Parthenolecanium corni	Parthenolecanium corni	Aonidiella citrina	Phenacoccus perillustris	Parlatoria ziziphi	Pinnaspis buxi	Heliococcus destructor	Lepidosaphes pistaciae	Phenacoccus hordei	Lepidosaphes juniperi	Newsteadia floccosa	Leucaspis pusilla	Anophococcus agropyri	Chionaspis salicis	Kerria lacca
49	Rhizoecus cacticans	Dynaspidiotus britannicus	Luzulaspis scotica	Anophococcus formicicola	Lepidosaphes juniperi	Chrysomphalus aonidum	Aspidiotus hedericola	Contigaspis zillae	Acanthococcus thymi	Trionymus multivorus	Rhizoecus albidus	Pauroaspis scirrosis	Pseudococcus calceolariae	Odonaspis ruthae	Pseudococcus maritimus	Froggattiella penicillata	Ferrisia malvastra	Fiorinia theae	Porphyrophora polonica	Diaspidiotus gigas	Furcaspis biformis	Diaspidiotus gigas	Rastrococcus iceryoides	Pseudococcus jackbeardsleyi	Dynaspidiotus abietis	Diaspidiotus gigas	Unaspis citri	Diaspidiotus gigas	Pseudococcus occiduus	Unaspis citri	Unaspis citri	Pseudococcus jackbeardsleyi	Saissetia coffeae	Parlatoria pergandii	Pseudococcus longispinus	Pseudococcus longispinus	Parlatoria ziziphi	Parlatoria blanchardi	Diaspis echinocacti	Parthenolecanium persicae	Phenacoccus transcaucasicus	Pseudococcus longispinus	Parlatoria pergandii	Chlidaspis asiatica	Diaspidiotus elaeagni	Parlatoria proteus	Ceroplastes japonicus	Hemiberlesia rapax	Aonidiella aurantii
50	Heliococcus radicicola	Eulecanium sericeum	Aonidia lauri	Parlatoria pergandii	Puto superbus	Trionymus aberrans	Epidiaspis gennadii	Micrococcus similis	Phenacoccus madeirensis	Melanaspis inopinata	Diaspidiotus wuenni	Cerococcus deklei	Hypogeococcus othnius	Melanaspis sulcata	Odonaspis benardi	Aonidiella citrina	Ceroplastes rusci	Unaspis citri	Dynaspidiotus abietis	Porphyrophora polonica	Ceroplastes floridensis	Porphyrophora polonica	Coccus hesperidum	Fiorinia theae	Furcaspis biformis	Porphyrophora polonica	Pseudococcus occiduus	Porphyrophora polonica	Parlatoria pergandii	Pseudococcus occiduus	Pseudococcus occiduus	Fiorinia theae	Pseudococcus jackbeardsleyi	Rastrococcus iceryoides	Lepidosaphes beckii	Lepidosaphes beckii	Diaspis echinocacti	Diaspidiotus gigas	Phenacoccus perillustris	Heliococcus destructor	Eulecanium rugulosum	Phenacoccus hordei	Ortheziola vejdovskyi	Rhizopulvinaria turkestanica	Lepidosaphes juniperi	Phyllostroma myrtilli	Parlatoria parlatoriae	Coccidohystrix insolita	Diaspis bromeliae
51	Balanococcus boratynskii	Eulecanium douglasi	Kuwanaspis pseudoleucaspis	Peliococcus marrubii	Pulvinaria hydrangeae	Trionymus tomlini	Dysmicoccus brevipes	Pelionella cycliger	Phenacoccus peruvianus	Aspidiotus hedericola	Nipaecoccus viridis	Lindingaspis rossi	Unaspis yanonensis	Fiorinia fioriniae	Aclerda takahashii	Fiorinia theae	Acutaspis aliena	Pseudococcus occiduus	Furcaspis biformis	Dynaspidiotus abietis	Uhleria araucariae	Dynaspidiotus abietis	Diaspidiotus gigas	Unaspis citri	Ceroplastes floridensis	Dynaspidiotus abietis	Parlatoria pergandii	Dynaspidiotus abietis	Rastrococcus iceryoides	Parlatoria pergandii	Parlatoria pergandii	Unaspis citri	Fiorinia theae	Coccus hesperidum	Pulvinaria psidii	Pulvinaria psidii	Chrysomphalus dictyospermi	Carulaspis juniperi	Parlatoria blanchardi	Phenacoccus transcaucasicus	Fonscolombia phenacoccoides	Parlatoria pergandii	Dysmicoccus brevipes	Anophococcus agropyri	Chlidaspis asiatica	Chrysomphalus aonidum	Targionia vitis	Brevennia rehi	Conchaspis angraeci
52	Eriococcus buxi	Rhizoecus dianthi	Icerya purchasi	Lepidosaphes juniperi	Heliococcus destructor	Puto superbus	Pseudococcus comstocki	Phenacoccus aceris	Matsucoccus pini	Epidiaspis gennadii	Lepidosaphes malicola	Lindingaspis floridana	Acutaspis umbonifera	Ferrisia malvastra	Melanaspis leivasi	Ceroplastes sinensis	Melanaspis smilacis	Parlatoria pergandii	Ceroplastes floridensis	Furcaspis biformis	Lepidosaphes tapleyi	Furcaspis biformis	Porphyrophora polonica	Pseudococcus occiduus	Uhleria araucariae	Furcaspis biformis	Rastrococcus iceryoides	Furcaspis biformis	Coccus hesperidum	Rastrococcus iceryoides	Rastrococcus iceryoides	Pseudococcus occiduus	Unaspis citri	Diaspidiotus gigas	Ortheziola vejdovskyi	Ceroplastes rusci	Phenacoccus perillustris	Fonscolombia porifera	Diaspidiotus gigas	Eulecanium rugulosum	Puto kondarensis	Ortheziola vejdovskyi	Aonidiella citrina	Acanthomytilus intermittens	Rhizopulvinaria turkestanica	Trionymus radicum	Lepidosaphes juniperi	Kerria lacca	Umbaspis regularis
53	Greenisca gouxi	Lecanopsis turcica	Atrococcus achilleae	Pulvinaria regalis	Spilococcus mamillariae	Spilococcus mamillariae	Cryptococcus fagisuga	Acanthococcus roboris	Rhizococcus greeni	Dysmicoccus brevipes	Ortheziola marottai	Aulacaspis tegalensis	Lindingaspis rossi	Acutaspis aliena	Paraputo ingrandi	Brevennia rehi	Acutaspis albopicta	Rastrococcus iceryoides	Uhleria araucariae	Ceroplastes floridensis	Pulvinarisca jacksoni	Ceroplastes floridensis	Dynaspidiotus abietis	Parlatoria pergandii	Lepidosaphes tapleyi	Ceroplastes floridensis	Coccus hesperidum	Ceroplastes floridensis	Diaspidiotus gigas	Coccus hesperidum	Coccus hesperidum	Parlatoria pergandii	Pseudococcus occiduus	Porphyrophora polonica	Rastrococcus spinosus	Rastrococcus spinosus	Parlatoria blanchardi	Diaspidiotus slavonicus	Carulaspis juniperi	Fonscolombia phenacoccoides	Gossyparia salicicola	Dysmicoccus brevipes	Parlatoria ziziphi	Chaetococcus phragmitis	Atrococcus parvulus	Porphyrophora polonica	Lepidosaphes beckii	Aonidiella aurantii	Lepidosaphes gloverii
54	Anophococcus inermis	Chaetococcus sulcii	Heliococcus radicicola	Puto superbus	Diaspidiotus marani	Diaspidiotus marani	Ceroputo pilosellae	Pinnaspis strachani	Eriococcus buxi	Pseudococcus comstocki	Atrococcus paludinus	Paracoccus interceptus	Lindingaspis floridana	Melanaspis calura	Pseudococcus comstocki	Aonidiella comperei	Philephedra tuberculosa	Coccus hesperidum	Lepidosaphes tapleyi	Uhleria araucariae	Ceronema africanum	Uhleria araucariae	Furcaspis biformis	Rastrococcus iceryoides	Pulvinarisca jacksoni	Uhleria araucariae	Diaspidiotus gigas	Uhleria araucariae	Porphyrophora polonica	Diaspidiotus gigas	Diaspidiotus gigas	Rastrococcus iceryoides	Parlatoria pergandii	Dynaspidiotus abietis	Aulacaspis tubercularis	Aulacaspis tubercularis	Diaspidiotus gigas	Antonina graminis	Fonscolombia porifera	Puto kondarensis	Salicicola kermanensis	Aonidiella citrina	Diaspis echinocacti	Diaspis echinocacti	Phenacoccus angustatus	Kermes roboris	Peliococcus marrubii	Coccus celatus	Nipaecoccus nipae
55	Ripersiella halophila	Uhleria araucariae	Balanococcus boratynskii	Pulvinaria hydrangeae	Rhodania porifera	Rhodania porifera	Asterodiaspis quercicola	Lepidosaphes newsteadi	Palaeococcus fuscipennis	Cryptococcus fagisuga	Trabutina serpentina	Melanaspis odontoglossi	Cryptostigma rhizophilum	Melanaspis smilacis	Comstockaspis perniciosa	Pseudococcus maritimus	Palmaspis palmae	Diaspidiotus gigas	Pulvinarisca jacksoni	Lepidosaphes tapleyi	Pseudocribrolecanium andersoni	Pulvinarisca jacksoni	Ceroplastes floridensis	Coccus hesperidum	Ceronema africanum	Lepidosaphes tapleyi	Porphyrophora polonica	Lepidosaphes tapleyi	Dynaspidiotus abietis	Porphyrophora polonica	Porphyrophora polonica	Coccus hesperidum	Rastrococcus iceryoides	Furcaspis biformis	Eriopeltis festucae	Eriopeltis festucae	Carulaspis juniperi	Pseudococcus viburni	Diaspidiotus slavonicus	Gossyparia salicicola	Sphaerolecanium prunastri	Parlatoria ziziphi	Chrysomphalus dictyospermi	Heterococcus nudus	Heliococcus atraphaxidis	Pulvinaria regalis	Trionymus multivorus	Paracoccus interceptus	Lopholeucaspis japonica
56	Eriopeltis stammeri	Trionymus multivorus	Eriococcus buxi	Heliococcus destructor	Dynaspidiotus britannicus	Eulecanium sericeum	Dysmicoccus boninsis	Arctorthezia cataphracta	Micrococcus similis	Ceroputo pilosellae	Phenacoccus solenopsis	Prococcus acutissimus	Aulacaspis tegalensis	Acutaspis albopicta	Aulacaspis madiunensis	Aclerda takahashii	Crenulaspidiotus maurellae	Porphyrophora polonica	Ceronema africanum	Pulvinarisca jacksoni	Paracoccus burnerae	Ceronema africanum	Uhleria araucariae	Diaspidiotus gigas	Waxiella subsphaerica	Pulvinarisca jacksoni	Dynaspidiotus abietis	Pulvinarisca jacksoni	Furcaspis biformis	Dynaspidiotus abietis	Dynaspidiotus abietis	Furcaspis biformis	Coccus hesperidum	Ceroplastes floridensis	Saissetia coffeae	Saissetia coffeae	Fonscolombia porifera	Pinnaspis buxi	Antonina graminis	Salicicola kermanensis	Pulvinaria floccifera	Diaspis echinocacti	Phenacoccus perillustris	Icerya purchasi	Neochionaspis kirgisica	Rhizococcus munroi	Leucaspis pusilla	Conchaspis angraeci	Ferrisia dasylirii
57	Chrysomphalus aonidum	Scythia craniumequinum	Asterodiaspis quercicola	Spilococcus mamillariae	Trionymus levis	Trionymus levis	Parthenolecanium pomeranicum	Dynaspidiotus regnieri	Pelionella cycliger	Asterodiaspis quercicola	Pseudotargionia glandulosa	Rastrococcus spinosus	Paracoccus interceptus	Philephedra tuberculosa	Rastrococcus invadens	Pseudococcus comstocki	Nipaecoccus jonmartini	Dynaspidiotus abietis	Waxiella subsphaerica	Ceronema africanum	Epidiaspis leperii	Waxiella subsphaerica	Lepidosaphes tapleyi	Porphyrophora polonica	Pseudocribrolecanium andersoni	Waxiella subsphaerica	Furcaspis biformis	Ceronema africanum	Ceroplastes floridensis	Furcaspis biformis	Furcaspis biformis	Ceroplastes floridensis	Diaspidiotus gigas	Uhleria araucariae	Selenaspidus articulatus	Selenaspidus articulatus	Diaspidiotus slavonicus	Parthenolecanium persicae	Pseudococcus viburni	Sphaerolecanium prunastri	Chrysomphalus aonidum	Chrysomphalus dictyospermi	Parlatoria blanchardi	Aonidiella citrina	Acanthomytilus intermittens	Parlatoria pergandii	Trionymus aberrans	Umbaspis regularis	Dysmicoccus mackenziei
58	Trionymus aberrans	Xylococcus filiferus	Greenisca gouxi	Atrococcus cracens	Phenacoccus pumilus	Phenacoccus pumilus	Acanthococcus thymi	Planchonia arabidis	Acanthococcus roboris	Dysmicoccus boninsis	Odonaspis panici	Parlatoria camelliae	Melanaspis odontoglossi	Palmaspis palmae	Pseudococcus calceolariae	Comstockaspis perniciosa	Pseudococcus maritimus	Furcaspis biformis	Pseudocribrolecanium andersoni	Waxiella subsphaerica	Aspidiotus nerii	Pseudocribrolecanium andersoni	Ceronema africanum	Dynaspidiotus abietis	Paracoccus burnerae	Pseudocribrolecanium andersoni	Ceroplastes floridensis	Waxiella subsphaerica	Uhleria araucariae	Uhleria araucariae	Ceroplastes floridensis	Uhleria araucariae	Porphyrophora polonica	Lepidosaphes tapleyi	Pseudotargionia glandulosa	Pseudotargionia glandulosa	Antonina graminis	Heliococcus destructor	Parthenolecanium persicae	Chrysomphalus aonidum	Ceroplastes rusci	Phenacoccus perillustris	Diaspidiotus gigas	Chrysomphalus dictyospermi	Diaspis echinocacti	Kaweckia glyceriae	Phyllostroma myrtilli	Lepidosaphes gloverii	Hypogeococcus othnius
59	Trionymus tomlini	Physokermes inopinatus	Ripersiella halophila	Rhodania porifera	Diaspidiotus wuenni	Eulecanium douglasi	Phenacoccus madeirensis	Phenacoccus pumilus	Physokermes piceae	Parthenolecanium pomeranicum	Gonaspidiotus seurati	Pseudococcus saccharicola	Prococcus acutissimus	Froggattiella penicillata	Hypogeococcus othnius	Aulacaspis madiunensis	Chortinaspis subchortina	Ceroplastes floridensis	Paracoccus burnerae	Pseudocribrolecanium andersoni	Comstockaspis perniciosa	Paracoccus burnerae	Waxiella subsphaerica	Furcaspis biformis	Epidiaspis leperii	Paracoccus burnerae	Lepidosaphes tapleyi	Pseudocribrolecanium andersoni	Lepidosaphes tapleyi	Lepidosaphes tapleyi	Uhleria araucariae	Lepidosaphes tapleyi	Dynaspidiotus abietis	Pulvinarisca jacksoni	Planococcus citri	Planococcus citri	Pinnaspis buxi	Phenacoccus transcaucasicus	Heliococcus destructor	Ceroplastes rusci	Lepidosaphes pinnaeformis	Parlatoria blanchardi	Fonscolombia porifera	Parlatoria pergandii	Icerya purchasi	Parlatoria ziziphi	Trionymus tomlini	Lopholeucaspis japonica	Mycetaspis defectopalus
60	Luzulaspis frontalis	Planchonia arabidis	Eriopeltis stammeri	Dynaspidiotus britannicus	Rhizoecus dianthi	Rhizoecus dianthi	Phenacoccus peruvianus	Planchonia fimbriata	Arctorthezia cataphracta	Acanthococcus thymi	Contigaspis bilobis	Coccus celatus	Rastrococcus spinosus	Crenulaspidiotus maurellae	Unaspis yanonensis	Rastrococcus invadens	Odonaspis benardi	Uhleria araucariae	Epidiaspis leperii	Paracoccus burnerae	Planococcus kenyae	Epidiaspis leperii	Pseudocribrolecanium andersoni	Ceroplastes floridensis	Aspidiotus nerii	Epidiaspis leperii	Pulvinarisca jacksoni	Epidiaspis leperii	Pulvinarisca jacksoni	Pulvinarisca jacksoni	Lepidosaphes tapleyi	Pulvinarisca jacksoni	Furcaspis biformis	Ceronema africanum	Ischnaspis longirostris	Ischnaspis longirostris	Parthenolecanium persicae	Eulecanium rugulosum	Phenacoccus transcaucasicus	Peliococcus chersonensis	Phenacoccus interruptus	Diaspidiotus gigas	Diaspidiotus slavonicus	Acanthococcus aceris	Aonidiella citrina	Lichtensia viburni	Trionymus radicum	Pseudococcus longispinus	Lepidosaphes tapleyi
61	Diaspidiotus lenticularis	Hemiberlesia lataniae	Chrysomphalus aonidum	Eulecanium sericeum	Cerococcus cycliger	Cerococcus cycliger	Kermes quercus	Asterodiaspis minor	Heterococcus nudus	Phenacoccus madeirensis	Ceroplastes japonicus	Pseudococcus dendrobiorum	Phenacoccus manihoti	Nipaecoccus jonmartini	Pauroaspis scirrosis	Pseudococcus calceolariae	Melanaspis leivasi	Lepidosaphes tapleyi	Aspidiotus nerii	Epidiaspis leperii	Lopholeucaspis cockerelli	Aspidiotus nerii	Paracoccus burnerae	Uhleria araucariae	Rastrococcus invadens	Aspidiotus nerii	Ceronema africanum	Rastrococcus invadens	Ceronema africanum	Ceronema africanum	Pulvinarisca jacksoni	Ceronema africanum	Ceroplastes floridensis	Waxiella subsphaerica	Ceroplastodes zavattarii	Ceroplastodes zavattarii	Heliococcus destructor	Fonscolombia phenacoccoides	Eulecanium rugulosum	Phenacoccus interruptus	Dynaspidiotus ephedrarum	Carulaspis juniperi	Antonina graminis	Asterodiaspis variolosa	Chrysomphalus dictyospermi	Eucalymnatus tessellatus	Pseudococcus comstocki	Lepidosaphes tapleyi	Ceroplastes rusci
62	Anophococcus formicicola	Fiorinia fioriniae	Trionymus aberrans	Trionymus levis	Lecanopsis turcica	Lecanopsis turcica	Matsucoccus pini	Acanthopulvinaria orientalis	Dynaspidiotus regnieri	Phenacoccus peruvianus	Odonaspis ruthae	Dactylopius opuntiae	Parlatoria camelliae	Aonidiella comperei	Acutaspis umbonifera	Unaspis yanonensis	Paraputo ingrandi	Pulvinarisca jacksoni	Rastrococcus invadens	Aspidiotus nerii	Cerococcus cycliger	Rastrococcus invadens	Epidiaspis leperii	Lepidosaphes tapleyi	Comstockaspis perniciosa	Rastrococcus invadens	Waxiella subsphaerica	Comstockaspis perniciosa	Waxiella subsphaerica	Waxiella subsphaerica	Ceronema africanum	Waxiella subsphaerica	Uhleria araucariae	Pseudocribrolecanium andersoni	Physokermes hemicryphus	Physokermes hemicryphus	Phenacoccus transcaucasicus	Puto kondarensis	Fonscolombia phenacoccoides	Porphyrophora polonica	Lichtensia viburni	Diaspidiotus slavonicus	Pseudococcus viburni	Parthenolecanium rufulum	Parlatoria pergandii	Lecanopsis subterranea	Porphyrophora polonica	Ceroplastes rusci	Ceroplastes floridensis
63	Parlatoria pergandii	Hemiberlesia cyanophylli	Trionymus tomlini	Phenacoccus pumilus	Chaetococcus sulcii	Chaetococcus sulcii	Rhizococcus greeni	Aonidiella taxus	Parlatoria parlatoriae	Kermes quercus	Saccharicoccus sacchari	Planococcus angkorensis	Pseudococcus saccharicola	Chortinaspis subchortina	Cerococcus deklei	Pauroaspis scirrosis	Pseudococcus comstocki	Ceronema africanum	Comstockaspis perniciosa	Rastrococcus invadens	Saissetia oleae	Comstockaspis perniciosa	Aspidiotus nerii	Pulvinarisca jacksoni	Planococcus kenyae	Comstockaspis perniciosa	Pseudocribrolecanium andersoni	Planococcus kenyae	Pseudocribrolecanium andersoni	Pseudocribrolecanium andersoni	Waxiella subsphaerica	Pseudocribrolecanium andersoni	Lepidosaphes tapleyi	Paracoccus burnerae	Planococcus halli	Planococcus halli	Eulecanium rugulosum	Gossyparia salicicola	Puto kondarensis	Dynaspidiotus ephedrarum	Mercetaspis halli	Antonina graminis	Pinnaspis buxi	Trabutina mannipara	Asterodiaspis variolosa	Rhizoecus cacticans	Kermes roboris	Ceroplastes floridensis	Pulvinarisca jacksoni
64	Peliococcus marrubii	Heliococcus sulcii	Luzulaspis frontalis	Eulecanium douglasi	Parafairmairia bipartita	Parafairmairia bipartita	Phenacoccus hordei	Planchonia zanthenes	Planchonia arabidis	Rhizococcus greeni	Rhizococcus coccineus	Megapulvinaria maxima	Palmaspis urichi	Odonaspis benardi	Lindingaspis rossi	Lindingaspis rossi	Comstockaspis perniciosa	Waxiella subsphaerica	Lopholeucaspis cockerelli	Comstockaspis perniciosa	Udinia catori	Planococcus kenyae	Rastrococcus invadens	Ceronema africanum	Cerococcus cycliger	Planococcus kenyae	Paracoccus burnerae	Lopholeucaspis cockerelli	Paracoccus burnerae	Paracoccus burnerae	Pseudocribrolecanium andersoni	Paracoccus burnerae	Pulvinarisca jacksoni	Epidiaspis leperii	Pseudococcus jackbeardsleyi	Pseudococcus jackbeardsleyi	Fonscolombia phenacoccoides	Salicicola kermanensis	Gossyparia salicicola	Lichtensia viburni	Brevennia rehi	Pseudococcus viburni	Parthenolecanium persicae	Parlatoria ziziphi	Trabutina mannipara	Scythia craniumequinum	Rhizococcus munroi	Pulvinarisca jacksoni	Spinaspidiotus fissidens
65	Lepidosaphes juniperi	Lepidosaphes gloverii	Acanthococcus uvaeursi	Diaspidiotus wuenni	Rhodococcus perornatus	Rhodococcus perornatus	Eriococcus buxi	Antonina crawi	Planchonia fimbriata	Odonaspis secreta	Chortinaspis subterranea	Coccus moestus	Coccus celatus	Melanaspis leivasi	Cryptostigma rhizophilum	Lindingaspis floridana	Pseudococcus calceolariae	Pseudocribrolecanium andersoni	Cerococcus cycliger	Planococcus kenyae	Chionaspis etrusca	Lopholeucaspis cockerelli	Comstockaspis perniciosa	Waxiella subsphaerica	Saissetia oleae	Lopholeucaspis cockerelli	Epidiaspis leperii	Cerococcus cycliger	Epidiaspis leperii	Epidiaspis leperii	Paracoccus burnerae	Epidiaspis leperii	Ceronema africanum	Aspidiotus nerii	Planococcus minor	Planococcus minor	Puto kondarensis	Sphaerolecanium prunastri	Salicicola kermanensis	Mercetaspis halli	Acanthococcus ulmarius	Pinnaspis buxi	Heliococcus destructor	Eulecanium douglasi	Parlatoria ziziphi	Icerya purchasi	Peliococcus turanicus	Spinaspidiotus fissidens	Aspidiotus dallonii
66	Pulvinaria regalis	Chionaspis lepineyi	Diaspidiotus lenticularis	Rhizoecus dianthi	Uhleria araucariae	Uhleria araucariae	Phenacoccus solani	Acanthococcus ericae	Aonidiella taxus	Phenacoccus hordei	Dactylopius coccus	Icerya aegyptiaca	Pseudischnaspis acephala	Paraputo ingrandi	Aulacaspis tegalensis	Aulacaspis tegalensis	Hypogeococcus othnius	Paracoccus burnerae	Saissetia oleae	Lopholeucaspis cockerelli	Icerya seychellarum	Cerococcus cycliger	Planococcus kenyae	Pseudocribrolecanium andersoni	Udinia catori	Cerococcus cycliger	Aspidiotus nerii	Saissetia oleae	Aspidiotus nerii	Aspidiotus nerii	Epidiaspis leperii	Aspidiotus nerii	Waxiella subsphaerica	Rastrococcus invadens	Diaspis bromeliae	Diaspis bromeliae	Gossyparia salicicola	Pulvinaria floccifera	Sphaerolecanium prunastri	Dynaspidiotus abietis	Coccura convexa	Parthenolecanium persicae	Phenacoccus transcaucasicus	Saissetia coffeae	Eulecanium franconicum	Luzulaspis luzulae	Kaweckia glyceriae	Aspidiotus dallonii	Africaspis chionaspiformis
67	Puto superbus	Fonscolombia phenacoccoides	Anophococcus formicicola	Cerococcus cycliger	Trionymus multivorus	Trionymus multivorus	Anapulvinaria pistaciae	Nipaecoccus viridis	Hypogeococcus pungens	Eriococcus buxi	Cryptoparlatoreopsis tlaiae	Ceroplastes dugesii	Pseudococcus dendrobiorum	Comstockaspis perniciosa	Carulaspis minima	Carulaspis minima	Acutaspis umbonifera	Epidiaspis leperii	Udinia catori	Cerococcus cycliger	Vitrococcus conchiformis	Saissetia oleae	Lopholeucaspis cockerelli	Paracoccus burnerae	Chionaspis etrusca	Saissetia oleae	Rastrococcus invadens	Udinia catori	Rastrococcus invadens	Rastrococcus invadens	Aspidiotus nerii	Rastrococcus invadens	Paracoccus burnerae	Comstockaspis perniciosa	Parthenolecanium rufulum	Parthenolecanium rufulum	Salicicola kermanensis	Chrysomphalus aonidum	Pulvinaria floccifera	Brevennia rehi	Rhizococcus borchsenii	Heliococcus destructor	Eulecanium rugulosum	Lepidosaphes gloverii	Ceroputo graminis	Spilococcus mamillariae	Chionaspis etrusca	Africaspis chionaspiformis	Pulvinaria vitis
68	Heliococcus destructor	Nipaecoccus nipae	Parlatoria pergandii	Chaetococcus sulcii	Scythia craniumequinum	Xylococcus filiferus	Suturaspis pistaciae	Pinnaspis buxi	Planchonia zanthenes	Palaeococcus fuscipennis	Getulaspis bupleuri	Xenococcus acropygae	Dactylopius opuntiae	Hypogeococcus othnius	Paracoccus interceptus	Paracoccus interceptus	Cerococcus deklei	Aspidiotus nerii	Chionaspis etrusca	Saissetia oleae	Sudanaspis vuilleti	Udinia catori	Cerococcus cycliger	Epidiaspis leperii	Icerya seychellarum	Udinia catori	Comstockaspis perniciosa	Chionaspis etrusca	Comstockaspis perniciosa	Comstockaspis perniciosa	Rastrococcus invadens	Comstockaspis perniciosa	Epidiaspis leperii	Planococcus kenyae	Fiorinia theae	Fiorinia theae	Sphaerolecanium prunastri	Ceroplastes rusci	Chrysomphalus aonidum	Acanthococcus ulmarius	Antonina vera	Phenacoccus transcaucasicus	Fonscolombia phenacoccoides	Trionymus perrisii	Eulecanium douglasi	Eulecanium douglasi	Parlatoria ziziphi	Pulvinaria vitis	Formicococcus njalensis
69	Spilococcus mamillariae	Asterodiaspis minor	Peliococcus marrubii	Parafairmairia bipartita	Luzulaspis nemorosa	Luzulaspis nemorosa	Aonidiella citrina	Kermes bacciformis	Lecanopsis formicarum	Phenacoccus solani	Aspidiotus destructor	Pulvinaria floccifera	Planococcus angkorensis	Pauroaspis scirrosis	Prococcus acutissimus	Prococcus acutissimus	Cryptostigma rhizophilum	Rastrococcus invadens	Icerya seychellarum	Udinia catori	Bambusaspis bambusae	Chionaspis etrusca	Saissetia oleae	Aspidiotus nerii	Vitrococcus conchiformis	Icerya seychellarum	Planococcus kenyae	Icerya seychellarum	Planococcus kenyae	Planococcus kenyae	Comstockaspis perniciosa	Planococcus kenyae	Aspidiotus nerii	Lopholeucaspis cockerelli	Unaspis citri	Unaspis citri	Pulvinaria floccifera	Peliococcus chersonensis	Ceroplastes rusci	Coccura convexa	Planococcus ficus	Eulecanium rugulosum	Puto kondarensis	Pseudococcus longispinus	Saissetia coffeae	Eriococcus buxi	Trionymus newsteadi	Formicococcus njalensis	Aonidiella orientalis
70	Diaspidiotus marani	Carulaspis visci	Lepidosaphes juniperi	Rhodococcus perornatus	Aulacaspis yasumatsui	Physokermes inopinatus	Prodiaspis tamaricicola	Atrococcus paludinus	Acanthococcus ericae	Anapulvinaria pistaciae	Russellaspis pustulans	Dactylopius confusus	Megapulvinaria maxima	Acutaspis umbonifera	Rastrococcus spinosus	Rastrococcus spinosus	Carulaspis minima	Comstockaspis perniciosa	Vitrococcus conchiformis	Chionaspis etrusca	Selenaspidus malzyi	Icerya seychellarum	Chionaspis etrusca	Rastrococcus invadens	Sudanaspis vuilleti	Vitrococcus conchiformis	Lopholeucaspis cockerelli	Vitrococcus conchiformis	Lopholeucaspis cockerelli	Lopholeucaspis cockerelli	Planococcus kenyae	Lopholeucaspis cockerelli	Rastrococcus invadens	Cerococcus cycliger	Rastrococcus iceryoides	Rastrococcus iceryoides	Ceroplastes rusci	Lepidosaphes pinnaeformis	Peliococcus chersonensis	Rhizococcus borchsenii	Nipaecoccus viridis	Fonscolombia phenacoccoides	Gossyparia salicicola	Physokermes piceae	Lepidosaphes gloverii	Rhizoecus dianthi	Trionymus levis	Aonidiella orientalis	Waxiella egbara
71	Atrococcus cracens	Parlatoria theae	Puto superbus	Uhleria araucariae	Pseudococcus calceolariae	Planchonia arabidis	Contigaspis zillae	Trabutina serpentina	Pinnaspis buxi	Suturaspis pistaciae	Phenacoccus interruptus	Aspidiella hartii	Coccus moestus	Cerococcus deklei	Phenacoccus manihoti	Phenacoccus manihoti	Melanaspis odontoglossi	Planococcus kenyae	Sudanaspis vuilleti	Icerya seychellarum	Neomargarodes erythrocephalus	Vitrococcus conchiformis	Icerya seychellarum	Comstockaspis perniciosa	Bambusaspis bambusae	Bambusaspis bambusae	Cerococcus cycliger	Sudanaspis vuilleti	Cerococcus cycliger	Cerococcus cycliger	Lopholeucaspis cockerelli	Udinia catori	Comstockaspis perniciosa	Saissetia oleae	Dynaspidiotus ephedrarum	Dynaspidiotus ephedrarum	Peliococcus chersonensis	Phenacoccus interruptus	Lepidosaphes pinnaeformis	Antonina vera	Ischnaspis longirostris	Puto kondarensis	Salicicola kermanensis	Atrococcus paludinus	Trionymus perrisii	Balanococcus boratynskii	Heliococcus radicicola	Waxiella egbara	Saissetia coffeae
72	Rhodania porifera	Metadenopus festucae	Pulvinaria hydrangeae	Trionymus multivorus	Volvicoccus volvifer	Aulacaspis yasumatsui	Diaspis syriaca	Gymnaspis aechmeae	Kermes bacciformis	Aonidiella citrina	Rhizococcus munroi	Pseudaonidia curculiginis	Icerya aegyptiaca	Lindingaspis rossi	Parlatoria camelliae	Pseudococcus saccharicola	Prococcus acutissimus	Lopholeucaspis cockerelli	Bambusaspis bambusae	Vitrococcus conchiformis	Selenaspidus albus	Sudanaspis vuilleti	Sudanaspis vuilleti	Planococcus kenyae	Selenaspidus malzyi	Neomargarodes erythrocephalus	Saissetia oleae	Selenaspidus malzyi	Saissetia oleae	Saissetia oleae	Cerococcus cycliger	Chionaspis etrusca	Planococcus kenyae	Udinia catori	Lepidosaphes conchiformis	Lepidosaphes conchiformis	Lepidosaphes pinnaeformis	Porphyrophora polonica	Phenacoccus interruptus	Planococcus ficus	Prodiaspis tamaricicola	Gossyparia salicicola	Sphaerolecanium prunastri	Dysmicoccus walkeri	Pseudococcus longispinus	Kuwanaspis pseudoleucaspis	Lichtensia viburni	Saissetia coffeae	Uhleria araucariae
73	Dynaspidiotus britannicus	Phenacoccus evelinae	Heliococcus destructor	Scythia craniumequinum	Hemiberlesia lataniae	Pseudococcus calceolariae	Phenacoccus aceris	Phenacoccus solenopsis	Adiscodiaspis ericicola	Prodiaspis tamaricicola	Eulecanium sericeum	Pseudococcus baliteus	Puto barberi	Lindingaspis floridana	Pseudococcus saccharicola	Coccus celatus	Phenacoccus manihoti	Cerococcus cycliger	Selenaspidus malzyi	Sudanaspis vuilleti	Contigaspis zillae	Bambusaspis bambusae	Bambusaspis bambusae	Lopholeucaspis cockerelli	Neomargarodes erythrocephalus	Selenaspidus albus	Udinia catori	Neomargarodes erythrocephalus	Udinia catori	Udinia catori	Saissetia oleae	Icerya seychellarum	Lopholeucaspis cockerelli	Chionaspis etrusca	Pinnaspis buxi	Pinnaspis buxi	Phenacoccus interruptus	Dynaspidiotus ephedrarum	Porphyrophora polonica	Nipaecoccus viridis	Diaspis bromeliae	Salicicola kermanensis	Pulvinaria floccifera	Mirococcus inermis	Physokermes piceae	Anophococcus formicicola	Rhodania porifera	Uhleria araucariae	Ledaspis reticulata
74	Eulecanium sericeum	Hemiberlesia rapax	Spilococcus mamillariae	Xylococcus filiferus	Fiorinia fioriniae	Volvicoccus volvifer	Acanthococcus roboris	Pseudotargionia glandulosa	Atrococcus paludinus	Diaspis syriaca	Rhizococcus reynei	Dysmicoccus lepelleyi	Phenacoccus herreni	Cryptostigma rhizophilum	Palmaspis urichi	Pseudococcus dendrobiorum	Parlatoria camelliae	Saissetia oleae	Neomargarodes erythrocephalus	Bambusaspis bambusae	Lepidosaphes beckii	Selenaspidus malzyi	Selenaspidus malzyi	Cerococcus cycliger	Selenaspidus albus	Lepidosaphes beckii	Chionaspis etrusca	Contigaspis zillae	Chionaspis etrusca	Chionaspis etrusca	Udinia catori	Vitrococcus conchiformis	Cerococcus cycliger	Vitrococcus conchiformis	Waxiella senegalensis	Waxiella senegalensis	Porphyrophora polonica	Lichtensia viburni	Dynaspidiotus ephedrarum	Ischnaspis longirostris	Anophococcus insignis	Sphaerolecanium prunastri	Chrysomphalus aonidum	Phenacoccus persimplex	Atrococcus paludinus	Pulvinaria hydrangeae	Neotrionymus monstatus	Ledaspis reticulata	Ceroplastes bruneri
75	Trionymus levis	Pseudoparlatoria parlatorioides	Atrococcus cracens	Luzulaspis nemorosa	Peliococcus turanicus	Hemiberlesia lataniae	Physokermes piceae	Odonaspis panici	Dimargarodes mediterraneus	Pelionella cycliger	Spilococcus halli	Maconellicoccus multipori	Xenococcus acropygae	Carulaspis minima	Coccus celatus	Dactylopius opuntiae	Palmaspis urichi	Udinia catori	Selenaspidus albus	Selenaspidus malzyi	Pseudaspidoproctus hyphaeniacus	Neomargarodes erythrocephalus	Neomargarodes erythrocephalus	Saissetia oleae	Contigaspis zillae	Pseudaspidoproctus hyphaeniacus	Icerya seychellarum	Lepidosaphes beckii	Icerya seychellarum	Icerya seychellarum	Chionaspis etrusca	Sudanaspis vuilleti	Saissetia oleae	Sudanaspis vuilleti	Waxiella egbara	Waxiella egbara	Dynaspidiotus ephedrarum	Mercetaspis halli	Mercetaspis halli	Prodiaspis tamaricicola	Acanthopulvinaria orientalis	Pulvinaria floccifera	Ceroplastes rusci	Rhizaspidiotus albatus	Dysmicoccus walkeri	Luzulaspis scotica	Lecanopsis subterranea	Ceroplastes bruneri	Pinnaspis buxi
76	Phenacoccus pumilus	Brevennia pulveraria	Rhodania porifera	Planchonia arabidis	Hemiberlesia cyanophylli	Fiorinia fioriniae	Pinnaspis strachani	Gonaspidiotus seurati	Gymnaspis aechmeae	Phenacoccus aceris	Asterodiaspis repugnans	Antonina zonata	Crypticerya montserratensis	Melanaspis odontoglossi	Pseudischnaspis acephala	Trionymus radicicola	Pseudischnaspis acephala	Chionaspis etrusca	Contigaspis zillae	Neomargarodes erythrocephalus	Laminicoccus pandani	Selenaspidus albus	Selenaspidus albus	Udinia catori	Lepidosaphes beckii	Laminicoccus pandani	Vitrococcus conchiformis	Pseudaspidoproctus hyphaeniacus	Vitrococcus conchiformis	Vitrococcus conchiformis	Icerya seychellarum	Bambusaspis bambusae	Udinia catori	Bambusaspis bambusae	Aspidiotus dallonii	Aspidiotus dallonii	Lichtensia viburni	Dynaspidiotus abietis	Dynaspidiotus abietis	Diaspis bromeliae	Lepidosaphes newsteadi	Chrysomphalus aonidum	Peliococcus chersonensis	Mercetaspis isis	Mirococcus inermis	Greenisca gouxi	Lecanopsis turcica	Odonaspis ruthae	Odonaspis ruthae
77	Eulecanium douglasi	Puto antennatus	Dynaspidiotus britannicus	Aulacaspis yasumatsui	Heliococcus sulcii	Peliococcus turanicus	Lepidosaphes newsteadi	Contigaspis bilobis	Gonaspidiotus seurati	Acanthococcus roboris	Diaspidiotus degeneratus	Dysmicoccus orchidum	Pseudoparlatoria fusca	Palmaspis urichi	Pseudococcus dendrobiorum	Planococcus angkorensis	Dactylopius opuntiae	Icerya seychellarum	Lepidosaphes beckii	Selenaspidus albus	Chaetococcus bambusae	Contigaspis zillae	Contigaspis zillae	Chionaspis etrusca	Pseudaspidoproctus hyphaeniacus	Chaetococcus bambusae	Sudanaspis vuilleti	Laminicoccus pandani	Sudanaspis vuilleti	Sudanaspis vuilleti	Vitrococcus conchiformis	Selenaspidus malzyi	Chionaspis etrusca	Selenaspidus malzyi	Asterodiaspis variolosa	Asterodiaspis variolosa	Mercetaspis halli	Brevennia rehi	Brevennia rehi	Anophococcus insignis	Pseudococcus microcirculus	Ceroplastes rusci	Lepidosaphes pinnaeformis	Diaspidiotus transcaspiensis	Phenacoccus persimplex	Acanthococcus uvaeursi	Scythia craniumequinum	Ceronema africanum	Ceronema africanum
78	Rhizoecus dianthi	Mycetaspis personata	Eulecanium sericeum	Pseudococcus calceolariae	Trionymus isfarensis	Hemiberlesia cyanophylli	Arctorthezia cataphracta	Nipaecoccus delassusi	Contigaspis bilobis	Physokermes piceae	Kiritshenkella sacchari	Exallomochlus hispidus	Pseudorhizoecus proximus	Pseudischnaspis acephala	Planococcus angkorensis	Megapulvinaria maxima	Trionymus radicicola	Vitrococcus conchiformis	Pseudaspidoproctus hyphaeniacus	Contigaspis zillae	Furchadaspis zamiae	Lepidosaphes beckii	Lepidosaphes beckii	Icerya seychellarum	Laminicoccus pandani	Furchadaspis zamiae	Bambusaspis bambusae	Chaetococcus bambusae	Bambusaspis bambusae	Bambusaspis bambusae	Sudanaspis vuilleti	Neomargarodes erythrocephalus	Icerya seychellarum	Selenaspidus albus	Formicococcus njalensis	Formicococcus njalensis	Dynaspidiotus abietis	Acanthococcus ulmarius	Acanthococcus ulmarius	Acanthopulvinaria orientalis	Pseudaonidia trilobitiformis	Peliococcus chersonensis	Phenacoccus interruptus	Mercetaspis halimodendronis	Rhizaspidiotus albatus	Aonidia lauri	Icerya purchasi	Duplachionaspis monodi	Duplachionaspis monodi
79	Cerococcus cycliger	Pulvinariella mesembryanthemi	Trionymus levis	Volvicoccus volvifer	Chionaspis lepineyi	Heliococcus sulcii	Heterococcus nudus	Ceroplastes japonicus	Nipaecoccus delassusi	Pinnaspis strachani	Saissetia privigna	Paraputo odontomachi	Pulvinaria floccifera	Dactylopius opuntiae	Megapulvinaria maxima	Coccus moestus	Coccus moestus	Sudanaspis vuilleti	Laminicoccus pandani	Lepidosaphes beckii	Pseudaspidoproctus gramineus	Pseudaspidoproctus hyphaeniacus	Pseudaspidoproctus hyphaeniacus	Vitrococcus conchiformis	Chaetococcus bambusae	Pseudaspidoproctus gramineus	Selenaspidus malzyi	Furchadaspis zamiae	Selenaspidus malzyi	Selenaspidus malzyi	Bambusaspis bambusae	Selenaspidus albus	Vitrococcus conchiformis	Contigaspis zillae	Diaspidiotus gigas	Diaspidiotus gigas	Brevennia rehi	Coccura convexa	Coccura convexa	Lepidosaphes newsteadi	Didesmococcus unifasciatus	Lepidosaphes pinnaeformis	Porphyrophora polonica	Drosicha turkestanica	Mercetaspis isis	Fonscolombia phenacoccoides	Puto superbus	Dysmicoccus debregeasiae	Dysmicoccus debregeasiae
80	Lecanopsis turcica	Anophococcus cingulatus	Phenacoccus pumilus	Hemiberlesia lataniae	Fonscolombia phenacoccoides	Lepidosaphes gloverii	Parlatoria parlatoriae	Lindingaspis rossi	Ceroplastes japonicus	Lepidosaphes newsteadi	Mercetaspis isis	Rhizoecus amorphophalli	Lecanodiaspis dendrobii	Trionymus radicicola	Icerya aegyptiaca	Icerya aegyptiaca	Puto barberi	Bambusaspis bambusae	Furchadaspis zamiae	Pseudaspidoproctus hyphaeniacus	Ferrisia malvastra	Laminicoccus pandani	Laminicoccus pandani	Sudanaspis vuilleti	Furchadaspis zamiae	Ferrisia malvastra	Neomargarodes erythrocephalus	Pseudaspidoproctus gramineus	Neomargarodes erythrocephalus	Neomargarodes erythrocephalus	Selenaspidus malzyi	Contigaspis zillae	Sudanaspis vuilleti	Lepidosaphes beckii	Eulecanium douglasi	Eulecanium douglasi	Acanthococcus ulmarius	Rhizococcus borchsenii	Rhizococcus borchsenii	Pseudococcus microcirculus	Coccura circumscripta	Porphyrophora polonica	Dynaspidiotus ephedrarum	Acanthomytilus spinosus	Diaspidiotus transcaspiensis	Diaspidiotus lenticularis	Luzulaspis luzulae	Dynaspidiotus ephedrarum	Dynaspidiotus ephedrarum
81	Chaetococcus sulcii	Diaspidiotus labiatarum	Eulecanium douglasi	Peliococcus turanicus	Nipaecoccus nipae	Fonscolombia phenacoccoides	Planchonia arabidis	Howardia biclavis	Lindingaspis rossi	Arctorthezia cataphracta	Trabutina crassispinosa	Dysmicoccus finitimus	Aspidiella hartii	Coccus moestus	Ceroplastes dugesii	Puto barberi	Ceroplastes dugesii	Selenaspidus malzyi	Pseudaspidoproctus gramineus	Laminicoccus pandani	Diaspidiotus zonatus	Chaetococcus bambusae	Chaetococcus bambusae	Bambusaspis bambusae	Pseudaspidoproctus gramineus	Diaspidiotus zonatus	Selenaspidus albus	Ferrisia malvastra	Selenaspidus albus	Selenaspidus albus	Neomargarodes erythrocephalus	Lepidosaphes beckii	Bambusaspis bambusae	Laminicoccus pandani	Trionymus perrisii	Trionymus perrisii	Coccura convexa	Antonina vera	Antonina vera	Pseudaonidia trilobitiformis	Trabutina crassispinosa	Dynaspidiotus ephedrarum	Lichtensia viburni	Spilococcus flavus	Mercetaspis halimodendronis	Anophococcus inermis	Rhodococcus turanicus	Waxiella subsphaerica	Waxiella subsphaerica
82	Parafairmairia bipartita	Howardia biclavis	Diaspidiotus wuenni	Hemiberlesia cyanophylli	Asterodiaspis minor	Nipaecoccus nipae	Phenacoccus pumilus	Pseudoparlatoria parlatorioides	Howardia biclavis	Heterococcus nudus	Suturaspis archangelskyae	Palmicultor lumpurensis	Pseudaonidia curculiginis	Puto barberi	Phenacoccus herreni	Phenacoccus herreni	Phenacoccus herreni	Neomargarodes erythrocephalus	Ferrisia malvastra	Chaetococcus bambusae	Selenaspidus taizi	Furchadaspis zamiae	Furchadaspis zamiae	Selenaspidus malzyi	Ferrisia malvastra	Selenaspidus taizi	Contigaspis zillae	Diaspidiotus zonatus	Contigaspis zillae	Contigaspis zillae	Selenaspidus albus	Pseudaspidoproctus hyphaeniacus	Selenaspidus malzyi	Chaetococcus bambusae	Physokermes piceae	Physokermes piceae	Rhizococcus borchsenii	Planococcus ficus	Planococcus ficus	Didesmococcus unifasciatus	Coccidohystrix artemisiae	Lichtensia viburni	Mercetaspis halli	Atrococcus fuscus	Drosicha turkestanica	Luzulaspis frontalis	Heliococcus sulcii	Pseudocribrolecanium andersoni	Pseudocribrolecanium andersoni
83	Uhleria araucariae	Peliococcus morrisoni	Cerococcus cycliger	Heliococcus sulcii	Vryburgia amaryllidis	Asterodiaspis minor	Planchonia fimbriata	Saccharicoccus sacchari	Pseudoparlatoria parlatorioides	Parlatoria parlatoriae	Eulecanium emerici	Aulacaspis yasumatsui	Pseudococcus baliteus	Ceroplastes dugesii	Xenococcus acropygae	Xenococcus acropygae	Crypticerya montserratensis	Selenaspidus albus	Diaspidiotus zonatus	Furchadaspis zamiae	Aspidiella sacchari	Pseudaspidoproctus gramineus	Pseudaspidoproctus gramineus	Neomargarodes erythrocephalus	Diaspidiotus zonatus	Aspidiella sacchari	Lepidosaphes beckii	Selenaspidus taizi	Lepidosaphes beckii	Lepidosaphes beckii	Contigaspis zillae	Laminicoccus pandani	Neomargarodes erythrocephalus	Furchadaspis zamiae	Parthenolecanium fletcheri	Parthenolecanium fletcheri	Antonina vera	Nipaecoccus viridis	Nipaecoccus viridis	Coccura circumscripta	Peliococcus turanicus	Mercetaspis halli	Dynaspidiotus abietis	Diaspidiotus leguminosum	Acanthomytilus spinosus	Diaspidiotus marani	Phenacoccus transcaucasicus	Crenulaspidiotus maurellae	Crenulaspidiotus maurellae
84	Trionymus multivorus	Rhizaspidiotus canariensis	Lecanopsis turcica	Trionymus isfarensis	Carulaspis visci	Vryburgia amaryllidis	Asterodiaspis minor	Rhizococcus coccineus	Odonaspis ruthae	Planchonia arabidis	Ischnaspis longirostris	Odonaspis secreta	Dysmicoccus lepelleyi	Phenacoccus herreni	Crypticerya montserratensis	Pseudorhizoecus proximus	Pseudoparlatoria fusca	Contigaspis zillae	Selenaspidus taizi	Pseudaspidoproctus gramineus	Ceroplastes vinsonioides	Ferrisia malvastra	Ferrisia malvastra	Selenaspidus albus	Selenaspidus taizi	Gigantococcus maximus	Pseudaspidoproctus hyphaeniacus	Aspidiella sacchari	Pseudaspidoproctus hyphaeniacus	Pseudaspidoproctus hyphaeniacus	Lepidosaphes beckii	Chaetococcus bambusae	Selenaspidus albus	Ferrisia malvastra	Phenacoccus piceae	Phenacoccus piceae	Planococcus ficus	Ischnaspis longirostris	Prodiaspis tamaricicola	Trabutina crassispinosa	Diaspidiotus elaeagni	Dynaspidiotus abietis	Brevennia rehi	Parthenolecanium fletcheri	Spilococcus flavus	Ischnaspis longirostris	Eulecanium douglasi	Paracoccus burnerae	Paracoccus burnerae
85	Luzulaspis nemorosa	Ischnaspis longirostris	Chaetococcus sulcii	Chionaspis lepineyi	Parlatoria theae	Carulaspis visci	Acanthopulvinaria orientalis	Chortinaspis subterranea	Rhizococcus coccineus	Phenacoccus pumilus	Acanthococcus aceris	Fiorinia proboscidaria	Maconellicoccus multipori	Crypticerya montserratensis	Pseudoparlatoria fusca	Pulvinaria floccifera	Pseudorhizoecus proximus	Lepidosaphes beckii	Aspidiella sacchari	Ferrisia malvastra	Aspidiotus ruandensis	Diaspidiotus zonatus	Diaspidiotus zonatus	Contigaspis zillae	Gigantococcus maximus	Ceroplastes vinsonioides	Laminicoccus pandani	Gigantococcus maximus	Chaetococcus bambusae	Laminicoccus pandani	Pseudaspidoproctus hyphaeniacus	Furchadaspis zamiae	Contigaspis zillae	Diaspidiotus zonatus	Gymnaspis aechmeae	Gymnaspis aechmeae	Nipaecoccus viridis	Prodiaspis tamaricicola	Diaspis bromeliae	Coccidohystrix artemisiae	Anophococcus agropyri	Brevennia rehi	Acanthococcus ulmarius	Carulaspis juniperi	Atrococcus fuscus	Diaspidiotus wuenni	Eriococcus buxi	Rolaspis lounsburyi	Rolaspis lounsburyi
86	Planchonia arabidis	Ceroplastes rusci	Parafairmairia bipartita	Fonscolombia phenacoccoides	Metadenopus festucae	Parlatoria theae	Hypogeococcus pungens	Dactylopius coccus	Chortinaspis subterranea	Planchonia fimbriata	Trionymus perrisii	Coccidohystrix insolita	Antonina zonata	Pseudoparlatoria fusca	Pseudorhizoecus proximus	Dactylopius confusus	Pulvinaria floccifera	Pseudaspidoproctus hyphaeniacus	Gigantococcus maximus	Diaspidiotus zonatus	Udinia pattersoni	Selenaspidus taizi	Selenaspidus taizi	Lepidosaphes beckii	Ceroplastes vinsonioides	Aspidiotus ruandensis	Chaetococcus bambusae	Ceroplastes vinsonioides	Furchadaspis zamiae	Chaetococcus bambusae	Laminicoccus pandani	Pseudaspidoproctus gramineus	Lepidosaphes beckii	Aspidiella sacchari	Duplachionaspis monodi	Duplachionaspis monodi	Ischnaspis longirostris	Diaspis bromeliae	Anophococcus insignis	Peliococcus turanicus	Atrococcus parvulus	Planococcus ficus	Coccura convexa	Aonidiella aurantii	Diaspidiotus leguminosum	Dynaspidiotus britannicus	Lepidosaphes pistaciae	Pseudococcus baliteus	Pseudococcus baliteus
87	Aulacaspis yasumatsui	Neomargarodes festucae	Rhodococcus perornatus	Nipaecoccus nipae	Phenacoccus evelinae	Metadenopus festucae	Lecanopsis formicarum	Newsteadia floccosa	Dactylopius coccus	Asterodiaspis minor	Ortheziola britannica	Lepidosaphes pinnaeformis	Dysmicoccus orchidum	Pseudorhizoecus proximus	Dactylopius confusus	Lecanodiaspis dendrobii	Dactylopius confusus	Laminicoccus pandani	Ceroplastes vinsonioides	Selenaspidus taizi	Icerya aegyptiaca	Aspidiella sacchari	Aspidiella sacchari	Pseudaspidoproctus hyphaeniacus	Aspidiotus ruandensis	Udinia pattersoni	Furchadaspis zamiae	Aspidiotus ruandensis	Pseudaspidoproctus gramineus	Furchadaspis zamiae	Chaetococcus bambusae	Ferrisia malvastra	Pseudaspidoproctus hyphaeniacus	Gigantococcus maximus	Furcaspis biformis	Furcaspis biformis	Prodiaspis tamaricicola	Anophococcus insignis	Acanthopulvinaria orientalis	Diaspidiotus elaeagni	Phenacoccus angustatus	Nipaecoccus viridis	Rhizococcus borchsenii	Nipaecoccus viridis	Parthenolecanium fletcheri	Lepidosaphes gloverii	Fonscolombia abdita	Thysanofiorinia nephelii	Thysanofiorinia nephelii
88	Pseudococcus calceolariae	Nemolecanium graniforme	Trionymus multivorus	Asterodiaspis minor	Hemiberlesia rapax	Phenacoccus evelinae	Lopholeucaspis japonica	Cryptoparlatoreopsis tlaiae	Newsteadia floccosa	Acanthopulvinaria orientalis	Froggattiella penicillata	Mycetaspis apicata	Exallomochlus hispidus	Pulvinaria floccifera	Lecanodiaspis dendrobii	Aspidiella hartii	Lecanodiaspis dendrobii	Chaetococcus bambusae	Aspidiotus ruandensis	Aspidiella sacchari	Pulvinariella mesembryanthemi	Gigantococcus maximus	Gigantococcus maximus	Laminicoccus pandani	Udinia pattersoni	Icerya aegyptiaca	Pseudaspidoproctus gramineus	Udinia pattersoni	Ferrisia malvastra	Pseudaspidoproctus gramineus	Furchadaspis zamiae	Selenaspidus taizi	Laminicoccus pandani	Ceroplastes vinsonioides	Coccura comari	Coccura comari	Anophococcus insignis	Acanthopulvinaria orientalis	Lepidosaphes newsteadi	Anophococcus agropyri	Heliococcus atraphaxidis	Ischnaspis longirostris	Antonina vera	Phenacoccus hordei	Carulaspis juniperi	Physokermes inopinatus	Prodiaspis tamaricicola	Neocoelostoma xerophila	Neocoelostoma xerophila
89	Volvicoccus volvifer	Rhodococcus spiraeae	Scythia craniumequinum	Vryburgia amaryllidis	Puto antennatus	Hemiberlesia rapax	Antonina crawi	Targionia halophila	Getulaspis bupleuri	Aonidiella taxus	Cerococcus cistarum	Antonina milleri	Paraputo odontomachi	Dactylopius confusus	Aspidiella hartii	Pseudaonidia curculiginis	Rhizoecus cacticans	Furchadaspis zamiae	Udinia pattersoni	Gigantococcus maximus	Pseudococcus calceolariae	Ceroplastes vinsonioides	Aspidiotus ruandensis	Chaetococcus bambusae	Icerya aegyptiaca	Pulvinariella mesembryanthemi	Ferrisia malvastra	Icerya aegyptiaca	Diaspidiotus zonatus	Ferrisia malvastra	Pseudaspidoproctus gramineus	Aspidiella sacchari	Chaetococcus bambusae	Aspidiotus ruandensis	Porphyrophora polonica	Porphyrophora polonica	Acanthopulvinaria orientalis	Lepidosaphes newsteadi	Pseudococcus microcirculus	Atrococcus parvulus	Neochionaspis kirgisica	Prodiaspis tamaricicola	Planococcus ficus	Phenacoccus piceae	Aonidiella aurantii	Cerococcus cycliger	Trabutina serpentina	Pseudococcus mandio	Pseudococcus mandio
90	Fiorinia fioriniae	Luzulaspis dactylis	Xylococcus filiferus	Parlatoria theae	Mycetaspis personata	Pseudoparlatoria parlatorioides	Rhizoecus albidus	Trabutina elastica	Discodiaspis salicorniae	Hypogeococcus pungens	Erimococcus kimmericus	Chorizococcus rostellum	Rhizoecus cacticans	Lecanodiaspis dendrobii	Pseudaonidia curculiginis	Pseudococcus baliteus	Rhizoecus mayanus	Pseudaspidoproctus gramineus	Icerya aegyptiaca	Ceroplastes vinsonioides	Duplachionaspis natalensis	Aspidiotus ruandensis	Icerya aegyptiaca	Furchadaspis zamiae	Pulvinariella mesembryanthemi	Pseudococcus calceolariae	Diaspidiotus zonatus	Pulvinariella mesembryanthemi	Selenaspidus taizi	Diaspidiotus zonatus	Ferrisia malvastra	Gigantococcus maximus	Pseudaspidoproctus gramineus	Udinia pattersoni	Greenisca brachypodii	Greenisca brachypodii	Lepidosaphes newsteadi	Pseudococcus microcirculus	Pseudaonidia trilobitiformis	Phenacoccus angustatus	Lepidosaphes beckii	Diaspis bromeliae	Nipaecoccus viridis	Kiritshenkella sacchari	Nipaecoccus viridis	Ripersiella halophila	Erimococcus kimmericus	Namibia karroo	Namibia karroo
91	Peliococcus turanicus	Phenacoccus avenae	Luzulaspis nemorosa	Metadenopus festucae	Pulvinariella mesembryanthemi	Brevennia pulveraria	Diaspidiotus wuenni	Aspidiotus destructor	Targionia halophila	Planchonia zanthenes	Cryptoparlatoreopsis meccae	Melanaspis nigropunctata	Rhizoecus amorphophalli	Aspidiella hartii	Pseudococcus baliteus	Dysmicoccus lepelleyi	Aulacaspis yasumatsui	Ferrisia malvastra	Pulvinariella mesembryanthemi	Aspidiotus ruandensis	Poaspis jahandiezi	Udinia pattersoni	Pulvinariella mesembryanthemi	Pseudaspidoproctus gramineus	Pseudococcus calceolariae	Ceroplastes elaeis	Selenaspidus taizi	Duplachionaspis natalensis	Aspidiella sacchari	Selenaspidus taizi	Diaspidiotus zonatus	Ceroplastes vinsonioides	Diaspidiotus zonatus	Pulvinariella mesembryanthemi	Phyllostroma myrtilli	Phyllostroma myrtilli	Pseudaonidia trilobitiformis	Pseudaonidia trilobitiformis	Didesmococcus unifasciatus	Heliococcus atraphaxidis	Heterococcus nudus	Anophococcus insignis	Ischnaspis longirostris	Diaspidiotus bavaricus	Phenacoccus piceae	Anophococcus cingulatus	Pelionella manifecta	Formicococcus matileae	Formicococcus matileae
92	Hemiberlesia cyanophylli	Greenisca brachypodii	Physokermes inopinatus	Phenacoccus evelinae	Lepidosaphes granati	Mycetaspis personata	Pinnaspis buxi	Diaspidiotus bavaricus	Trabutina elastica	Lecanopsis formicarum	Dynaspidiotus abieticola	Sinistraspis unilateralis	Dysmicoccus finitimus	Rhizoecus cacticans	Dysmicoccus lepelleyi	Maconellicoccus multipori	Cryptostigma biorbiculus	Diaspidiotus zonatus	Pseudococcus calceolariae	Udinia pattersoni	Peliococcus balteatus	Icerya aegyptiaca	Pseudococcus calceolariae	Ferrisia malvastra	Duplachionaspis natalensis	Poaspis jahandiezi	Aspidiella sacchari	Ceroplastes elaeis	Gigantococcus maximus	Aspidiella sacchari	Selenaspidus taizi	Aspidiotus ruandensis	Selenaspidus taizi	Pseudococcus calceolariae	Pseudococcus microcirculus	Pseudococcus microcirculus	Didesmococcus unifasciatus	Didesmococcus unifasciatus	Coccura circumscripta	Neochionaspis kirgisica	Ceroputo graminis	Acanthopulvinaria orientalis	Prodiaspis tamaricicola	Adelosoma phragmitidis	Kiritshenkella sacchari	Atrococcus cracens	Balanococcus boratynskii	Planococcus citri	Planococcus citri
93	Heliococcus sulcii	Vittacoccus longicornis	Planchonia arabidis	Hemiberlesia rapax	Anophococcus cingulatus	Pulvinariella mesembryanthemi	Kermes bacciformis	Russellaspis pustulans	Diaspidiotus bavaricus	Lopholeucaspis japonica	Ortheziola szelenyii	Icerya imperatae	Palmicultor lumpurensis	Rhizoecus mayanus	Maconellicoccus multipori	Antonina zonata	Leptococcus neotropicus	Selenaspidus taizi	Duplachionaspis natalensis	Icerya aegyptiaca	Chionaspis lepineyi	Pulvinariella mesembryanthemi	Duplachionaspis natalensis	Diaspidiotus zonatus	Ceroplastes elaeis	Peliococcus balteatus	Gigantococcus maximus	Poaspis jahandiezi	Ceroplastes vinsonioides	Gigantococcus maximus	Aspidiella sacchari	Udinia pattersoni	Aspidiella sacchari	Duplachionaspis natalensis	Kermes quercus	Kermes quercus	Coccura circumscripta	Coccura circumscripta	Trabutina crassispinosa	Lepidosaphes beckii	Leucaspis pini	Lepidosaphes newsteadi	Diaspis bromeliae	Duplachionaspis erianthi	Diaspidiotus bavaricus	Parasaissetia nigra	Kuwanaspis pseudoleucaspis	Arctorthezia cataphracta	Arctorthezia cataphracta
94	Lepidosaphes gloverii	Spilococcus nanae	Pseudococcus calceolariae	Pseudoparlatoria parlatorioides	Diaspidiotus labiatarum	Lepidosaphes granati	Lepidosaphes malicola	Mirococcopsis subterranea	Phenacoccus interruptus	Antonina crawi	Rhizoecus cacticans	Planococcus ficus	Rhizoecus mayanus	Cryptostigma biorbiculus	Antonina zonata	Dysmicoccus orchidum	Macrocepicoccus loranthi	Aspidiella sacchari	Ceroplastes elaeis	Pulvinariella mesembryanthemi	Diaspidiotus labiatarum	Pseudococcus calceolariae	Ceroplastes elaeis	Selenaspidus taizi	Poaspis jahandiezi	Chionaspis lepineyi	Ceroplastes vinsonioides	Peliococcus balteatus	Aspidiotus ruandensis	Ceroplastes vinsonioides	Gigantococcus maximus	Icerya aegyptiaca	Gigantococcus maximus	Ceroplastes elaeis	Dynaspidiotus abietis	Dynaspidiotus abietis	Trabutina crassispinosa	Trabutina crassispinosa	Coccidohystrix artemisiae	Heterococcus nudus	Kaweckia glyceriae	Pseudococcus microcirculus	Acanthopulvinaria orientalis	Trionymus cynodontis	Adelosoma phragmitidis	Trionymus isfarensis	Rhodococcus spiraeae	Pseudochermes fraxini	Pseudochermes fraxini
95	Trionymus isfarensis	Fonscolombia abdita	Volvicoccus volvifer	Brevennia pulveraria	Howardia biclavis	Anophococcus cingulatus	Adiscodiaspis ericicola	Pseudococcus cryptus	Mirococcopsis subterranea	Rhizoecus albidus	Koroneaspis aegilopos	Antonina pretiosa	Aulacaspis yasumatsui	Leptococcus neotropicus	Dysmicoccus orchidum	Exallomochlus hispidus	Odonaspis secreta	Gigantococcus maximus	Poaspis jahandiezi	Pseudococcus calceolariae	Delottococcus aberiae	Duplachionaspis natalensis	Poaspis jahandiezi	Aspidiella sacchari	Peliococcus balteatus	Diaspidiotus labiatarum	Aspidiotus ruandensis	Chionaspis lepineyi	Udinia pattersoni	Aspidiotus ruandensis	Ceroplastes vinsonioides	Pulvinariella mesembryanthemi	Ceroplastes vinsonioides	Poaspis jahandiezi	Eriopeltis lichtensteini	Eriopeltis lichtensteini	Coccidohystrix artemisiae	Coccidohystrix artemisiae	Peliococcus turanicus	Ceroputo graminis	Suturaspis archangelskyae	Pseudaonidia trilobitiformis	Pseudococcus microcirculus	Gymnaspis aechmeae	Duplachionaspis erianthi	Asterodiaspis quercicola	Phenacoccus karaberdi	Oceanaspidiotus spinosus	Oceanaspidiotus spinosus
96	Chionaspis lepineyi	Acanthococcus ericae	Hemiberlesia lataniae	Puto antennatus	Peliococcus morrisoni	Howardia biclavis	Ortheziola marottai	Rhizococcus reynei	Rhizococcus munroi	Diaspidiotus wuenni	Targionia haloxyloni	Paralecanium quadratum	Cryptostigma biorbiculus	Macrocepicoccus loranthi	Exallomochlus hispidus	Paraputo odontomachi	Fiorinia proboscidaria	Ceroplastes vinsonioides	Peliococcus balteatus	Duplachionaspis natalensis	Diaspidiotus wuenni	Ceroplastes elaeis	Peliococcus balteatus	Gigantococcus maximus	Chionaspis lepineyi	Delottococcus aberiae	Udinia pattersoni	Diaspidiotus labiatarum	Icerya aegyptiaca	Udinia pattersoni	Udinia pattersoni	Pseudococcus calceolariae	Aspidiotus ruandensis	Peliococcus balteatus	Rolaspis lounsburyi	Rolaspis lounsburyi	Peliococcus turanicus	Peliococcus turanicus	Diaspidiotus elaeagni	Mirococcopsis subterranea	Phenacoccus manihoti	Didesmococcus unifasciatus	Pseudaonidia trilobitiformis	Mirococcopsis ammophila	Trionymus cynodontis	Chaetococcus sulcii	Anophococcus formicicola	Rastrococcus invadens	Pseudococcus microcirculus
97	Fonscolombia phenacoccoides	Pelionella manifecta	Fiorinia fioriniae	Mycetaspis personata	Rhizaspidiotus canariensis	Peliococcus morrisoni	Atrococcus paludinus	Kiritshenkella sacchari	Eulecanium sericeum	Acanthococcus ericae	Dynaspidiotus atlanticus	Thysanofiorinia nephelii	Leptococcus neotropicus	Coccidohystrix insolita	Paraputo odontomachi	Rhizoecus cacticans	Lepidosaphes pinnaeformis	Aspidiotus ruandensis	Chionaspis lepineyi	Ceroplastes elaeis	Greenisca gouxi	Poaspis jahandiezi	Chionaspis lepineyi	Ceroplastes vinsonioides	Diaspidiotus labiatarum	Diaspidiotus wuenni	Icerya aegyptiaca	Delottococcus aberiae	Pulvinariella mesembryanthemi	Icerya aegyptiaca	Icerya aegyptiaca	Duplachionaspis natalensis	Udinia pattersoni	Chionaspis lepineyi	Namibia karroo	Namibia karroo	Diaspidiotus elaeagni	Diaspidiotus elaeagni	Anophococcus agropyri	Leucaspis pini	Cryptococcus fagisuga	Coccura circumscripta	Didesmococcus unifasciatus	Asterodiaspis quercicola	Gymnaspis aechmeae	Rhizaspidiotus canariensis	Anapulvinaria pistaciae	Pinnaspis aspidistrae	Dysmicoccus texensis
98	Nipaecoccus nipae	Lepidosaphes pinnaeformis	Peliococcus turanicus	Pulvinariella mesembryanthemi	Kermes gibbosus	Rhizaspidiotus canariensis	Dimargarodes mediterraneus	Mercetaspis isis	Physokermes hemicryphus	Nipaecoccus viridis	Saharaspis ceardi	Gymnaspis aechmeae	Macrocepicoccus loranthi	Lepidosaphes pinnaeformis	Rhizoecus cacticans	Rhizoecus amorphophalli	Acutaspis scutiformis	Udinia pattersoni	Diaspidiotus labiatarum	Poaspis jahandiezi	Diaspidiotus marani	Peliococcus balteatus	Diaspidiotus labiatarum	Aspidiotus ruandensis	Delottococcus aberiae	Greenisca gouxi	Pulvinariella mesembryanthemi	Diaspidiotus wuenni	Pseudococcus calceolariae	Pulvinariella mesembryanthemi	Pulvinariella mesembryanthemi	Ceroplastes elaeis	Icerya aegyptiaca	Diaspidiotus labiatarum	Planococcus lilacinus	Planococcus lilacinus	Anophococcus agropyri	Anophococcus agropyri	Atrococcus parvulus	Suturaspis archangelskyae	Dynaspidiotus britannicus	Trabutina crassispinosa	Coccura circumscripta	Rhizococcus zygophylli	Neokaweckia rubra	Acanthopulvinaria orientalis	Coccidohystrix artemisiae	Planococcus kenyae	Rastrococcus invadens
99	Asterodiaspis minor	Diaspidiotus distinctus	Hemiberlesia cyanophylli	Lepidosaphes granati	Ceroplastes rusci	Kermes gibbosus	Gymnaspis aechmeae	Trabutina crassispinosa	Spilococcus halli	Pinnaspis buxi	Ferrisia virgata	Icerya jacobsoni	Fiorinia proboscidaria	Acutaspis scutiformis	Rhizoecus amorphophalli	Dysmicoccus finitimus	Mycetaspis apicata	Icerya aegyptiaca	Delottococcus aberiae	Peliococcus balteatus	Luzulaspis scotica	Chionaspis lepineyi	Delottococcus aberiae	Udinia pattersoni	Diaspidiotus wuenni	Diaspidiotus marani	Pseudococcus calceolariae	Greenisca gouxi	Duplachionaspis natalensis	Pseudococcus calceolariae	Pseudococcus calceolariae	Peliococcus balteatus	Pseudococcus calceolariae	Delottococcus aberiae	Ceroplastes floridensis	Ceroplastes floridensis	Atrococcus parvulus	Atrococcus parvulus	Phenacoccus angustatus	Phenacoccus manihoti	Howardia biclavis	Coccidohystrix artemisiae	Trabutina crassispinosa	Rhizococcus baldonensis	Trionymus calamagrostidis	Rhodococcus perornatus	Pulvinaria hydrangeae	Carulaspis minima	Pinnaspis aspidistrae
100	Vryburgia amaryllidis	Ripersiella poltavae	Heliococcus sulcii	Diaspidiotus labiatarum	Neomargarodes festucae	Ischnaspis longirostris	Phenacoccus solenopsis	Suturaspis archangelskyae	Asterodiaspis repugnans	Lepidosaphes malicola	Aulacaspis tubercularis	Asterolecanium litseae	Coccidohystrix insolita	Mycetaspis apicata	Dysmicoccus finitimus	Palmicultor lumpurensis	Chorizococcus rostellum	Pulvinariella mesembryanthemi	Diaspidiotus wuenni	Chionaspis lepineyi	Aspidiotus combreti	Diaspidiotus labiatarum	Diaspidiotus wuenni	Icerya aegyptiaca	Greenisca gouxi	Luzulaspis scotica	Duplachionaspis natalensis	Diaspidiotus marani	Ceroplastes elaeis	Duplachionaspis natalensis	Duplachionaspis natalensis	Delottococcus aberiae	Duplachionaspis natalensis	Diaspidiotus wuenni	Hemiberlesia rapax	Hemiberlesia rapax	Phenacoccus angustatus	Phenacoccus angustatus	Heliococcus atraphaxidis	Cryptococcus fagisuga	Parlatoria theae	Peliococcus turanicus	Coccidohystrix artemisiae	Cryptoparlatoreopsis halli	Asterodiaspis quercicola	Pseudococcus calceolariae	Luzulaspis scotica	Aspidiotus nerii	Planococcus kenyae
101	Parlatoria theae	Chionaspis austriaca	Lepidosaphes gloverii	Howardia biclavis	Nemolecanium graniforme	Ceroplastes rusci	Pseudotargionia glandulosa	Eulecanium emerici	Diaspidiotus degeneratus	Adiscodiaspis ericicola	Chorizococcus rostellum	Aulacaspis depressa	Lepidosaphes pinnaeformis	Chorizococcus rostellum	Palmicultor lumpurensis	Rhizoecus mayanus	Melanaspis nigropunctata	Pseudococcus calceolariae	Greenisca gouxi	Diaspidiotus labiatarum	Conchaspis acaciae	Delottococcus aberiae	Greenisca gouxi	Pulvinariella mesembryanthemi	Diaspidiotus marani	Conchaspis acaciae	Ceroplastes elaeis	Luzulaspis scotica	Poaspis jahandiezi	Ceroplastes elaeis	Ceroplastes elaeis	Aspidiotus combreti	Ceroplastes elaeis	Greenisca gouxi	Brevennia rehi	Brevennia rehi	Heliococcus atraphaxidis	Heliococcus atraphaxidis	Neochionaspis kirgisica	Howardia biclavis	Acanthococcus azaleae	Diaspidiotus elaeagni	Peliococcus turanicus	Chaetococcus turanicus	Rhizococcus zygophylli	Vryburgia amaryllidis	Greenisca gouxi	Voraspis nigerensis	Carulaspis minima
102	Metadenopus festucae	Pinnaspis strachani	Trionymus isfarensis	Peliococcus morrisoni	Rhodococcus spiraeae	Neomargarodes festucae	Odonaspis panici	Ischnaspis longirostris	Saissetia privigna	Ortheziola marottai	Neopulvinaria innumerabilis	Rastrococcus jabadiu	Acutaspis scutiformis	Melanaspis nigropunctata	Aulacaspis yasumatsui	Aulacaspis yasumatsui	Rhizoecus coffeae	Duplachionaspis natalensis	Diaspidiotus marani	Delottococcus aberiae	Contigaspis indigoferae	Diaspidiotus wuenni	Diaspidiotus marani	Pseudococcus calceolariae	Luzulaspis scotica	Contigaspis indigoferae	Poaspis jahandiezi	Aspidiotus combreti	Peliococcus balteatus	Poaspis jahandiezi	Poaspis jahandiezi	Conchaspis acaciae	Poaspis jahandiezi	Diaspidiotus marani	Phenacoccus solenopsis	Phenacoccus solenopsis	Neochionaspis kirgisica	Neochionaspis kirgisica	Lepidosaphes beckii	Parlatoria theae	Coccus pseudohesperidum	Anophococcus agropyri	Diaspidiotus elaeagni	Fonscolombia porifera	Rhizococcus baldonensis	Xylococcus filiferus	Acanthococcus uvaeursi	Epidiaspis leperii	Diaspis boisduvalii
103	Phenacoccus evelinae	Psilococcus ruber	Chionaspis lepineyi	Rhizaspidiotus canariensis	Luzulaspis dactylis	Rhodococcus spiraeae	Ceroplastes japonicus	Acanthococcus aceris	Eulecanium emerici	Atrococcus paludinus	Rhodania porifera	Chrysomphalus propsimus	Mycetaspis apicata	Rhizoecus coffeae	Cryptostigma biorbiculus	Odonaspis secreta	Planococcus ficus	Ceroplastes elaeis	Luzulaspis scotica	Diaspidiotus wuenni	Furcaspis capensis	Greenisca gouxi	Luzulaspis scotica	Duplachionaspis natalensis	Aspidiotus combreti	Furcaspis capensis	Peliococcus balteatus	Contigaspis indigoferae	Chionaspis lepineyi	Peliococcus balteatus	Peliococcus balteatus	Contigaspis indigoferae	Peliococcus balteatus	Luzulaspis scotica	Pseudococcus occiduus	Pseudococcus occiduus	Lepidosaphes beckii	Lepidosaphes beckii	Heterococcus nudus	Acanthococcus azaleae	Rhizococcus devoniensis	Atrococcus parvulus	Anophococcus agropyri	Parlatoria ephedrae	Cryptoparlatoreopsis halli	Aulacaspis yasumatsui	Phenacoccus persimplex	Kuwanaspis bambusicola	Aspidiotus nerii
104	Hemiberlesia rapax	Parasaissetia nigra	Fonscolombia phenacoccoides	Kermes gibbosus	Phenacoccus avenae	Luzulaspis dactylis	Lindingaspis rossi	Trionymus perrisii	Ischnaspis longirostris	Trabutina serpentina	Parlatoria crotonis	Mixorthezia neotropicalis	Antonina milleri	Planococcus ficus	Leptococcus neotropicus	Fiorinia proboscidaria	Antonina pretiosa	Poaspis jahandiezi	Aspidiotus combreti	Greenisca gouxi	Lichtensia carissae	Diaspidiotus marani	Aspidiotus combreti	Ceroplastes elaeis	Conchaspis acaciae	Lichtensia carissae	Chionaspis lepineyi	Matileortheziola lanceolata	Diaspidiotus labiatarum	Chionaspis lepineyi	Chionaspis lepineyi	Furcaspis capensis	Chionaspis lepineyi	Aspidiotus combreti	Pseudococcus viburni	Pseudococcus viburni	Heterococcus nudus	Heterococcus nudus	Ceroputo graminis	Parthenolecanium pomeranicum	Hemiberlesia cyanophylli	Phenacoccus angustatus	Atrococcus parvulus	Targionia arthrophyti	Chaetococcus turanicus	Greenisca brachypodii	Aonidia lauri	Adelosoma phragmitidis	Voraspis nigerensis
105	Pseudoparlatoria parlatorioides	Trionymus thulensis	Nipaecoccus nipae	Ischnaspis longirostris	Greenisca brachypodii	Phenacoccus avenae	Howardia biclavis	Pulvinaria elongata	Acanthococcus aceris	Dimargarodes mediterraneus	Neomargarodes festucae	Ortheziola peregovitsi	Chorizococcus rostellum	Thysanofiorinia nephelii	Macrocepicoccus loranthi	Coccidohystrix insolita	Thysanofiorinia nephelii	Peliococcus balteatus	Conchaspis acaciae	Diaspidiotus marani	Matileortheziola lanceolata	Luzulaspis scotica	Conchaspis acaciae	Poaspis jahandiezi	Contigaspis indigoferae	Matileortheziola lanceolata	Diaspidiotus labiatarum	Trionymus thulensis	Delottococcus aberiae	Diaspidiotus labiatarum	Diaspidiotus labiatarum	Lichtensia carissae	Diaspidiotus labiatarum	Conchaspis acaciae	Saccharicoccus sacchari	Saccharicoccus sacchari	Ceroputo graminis	Ceroputo graminis	Mirococcopsis subterranea	Rhizococcus devoniensis	Parlatoria camelliae	Heliococcus atraphaxidis	Phenacoccus angustatus	Nipponaclerda turanica	Fonscolombia porifera	Rhizococcus desertus	Parlatoria asiatica	Aspidiotus remaudierei	Epidiaspis leperii
106	Brevennia pulveraria	Trionymus dactylis	Asterodiaspis minor	Ceroplastes rusci	Vittacoccus longicornis	Greenisca brachypodii	Pseudoparlatoria parlatorioides	Froggattiella penicillata	Trionymus perrisii	Gymnaspis aechmeae	Brevennia asphodeli	Aulacaspis marina	Melanaspis nigropunctata	Gymnaspis aechmeae	Odonaspis secreta	Lepidosaphes pinnaeformis	Gymnaspis aechmeae	Chionaspis lepineyi	Contigaspis indigoferae	Luzulaspis scotica	Tecaspis mytilaspiformis	Aspidiotus combreti	Contigaspis indigoferae	Chionaspis lepineyi	Furcaspis capensis	Tecaspis mytilaspiformis	Delottococcus aberiae	Phenacoccus peruvianus	Diaspidiotus wuenni	Delottococcus aberiae	Delottococcus aberiae	Matileortheziola lanceolata	Diaspidiotus wuenni	Contigaspis indigoferae	Pseudischnaspis bowreyi	Pseudischnaspis bowreyi	Mirococcopsis subterranea	Mirococcopsis subterranea	Leucaspis pini	Hemiberlesia cyanophylli	Mycetaspis personata	Neochionaspis kirgisica	Heliococcus atraphaxidis	Antonina graminis	Parlatoria ephedrae	Planchonia arabidis	Fonscolombia phenacoccoides	Rutherfordia major	Dysmicoccus grassii
107	Mycetaspis personata	Acanthococcus thymi	Carulaspis visci	Neomargarodes festucae	Spilococcus nanae	Vittacoccus longicornis	Odonaspis ruthae	Diaspis coccois	Pulvinaria elongata	Phenacoccus solenopsis	Eulecanium ciliatum	Chorizococcus caribaeus	Sinistraspis unilateralis	Mixorthezia neotropicalis	Coccidohystrix insolita	Acutaspis scutiformis	Mixorthezia neotropicalis	Diaspidiotus labiatarum	Furcaspis capensis	Aspidiotus combreti	Tecaspis visci	Conchaspis acaciae	Furcaspis capensis	Diaspidiotus labiatarum	Lichtensia carissae	Tecaspis visci	Diaspidiotus wuenni	Luzulaspis dactylis	Greenisca gouxi	Diaspidiotus wuenni	Diaspidiotus wuenni	Tecaspis mytilaspiformis	Greenisca gouxi	Furcaspis capensis	Paraputo guatemalensis	Paraputo guatemalensis	Leucaspis pini	Leucaspis pini	Kaweckia glyceriae	Parlatoria camelliae	Peliococcus calluneti	Lepidosaphes beckii	Neochionaspis kirgisica	Lepidosaphes flava	Targionia arthrophyti	Planococcus ficus	Diaspidiotus lenticularis	Lepidosaphes ussuriensis	Kuwanaspis bambusicola
108	Pulvinariella mesembryanthemi	Asterolecanium epidendri	Metadenopus festucae	Nemolecanium graniforme	Fonscolombia abdita	Spilococcus nanae	Saccharicoccus sacchari	Cryptoparlatoreopsis meccae	Ortheziola britannica	Nipaecoccus delassusi	Anophococcus agropyri	Crisicoccus theobromae	Rhizoecus coffeae	Chorizococcus caribaeus	Lepidosaphes pinnaeformis	Antonina milleri	Chorizococcus caribaeus	Delottococcus aberiae	Lichtensia carissae	Conchaspis acaciae	Trionymus thulensis	Contigaspis indigoferae	Lichtensia carissae	Delottococcus aberiae	Matileortheziola lanceolata	Trionymus thulensis	Greenisca gouxi	Luzulaspis grandis	Diaspidiotus marani	Greenisca gouxi	Greenisca gouxi	Tecaspis visci	Diaspidiotus marani	Lichtensia carissae	Uhleria araucariae	Uhleria araucariae	Kaweckia glyceriae	Kaweckia glyceriae	Suturaspis archangelskyae	Mycetaspis personata	Rhizoecus cacticans	Heterococcus nudus	Lepidosaphes beckii	Pseudococcus viburni	Nipponaclerda turanica	Eulecanium sericeum	Neopulvinaria innumerabilis	Beesonia napiformis	Melanaspis coccolobae
109	Lepidosaphes granati	Ovaticoccus agavium	Phenacoccus evelinae	Rhodococcus spiraeae	Acanthococcus ericae	Fonscolombia abdita	Rhizococcus coccineus	Ortheziola szelenyii	Cerococcus cistarum	Ceroplastes japonicus	Pulvinaria psidii	Xanthophthalma concinnum	Icerya imperatae	Melanaspis ponderosa	Acutaspis scutiformis	Chorizococcus rostellum	Melanaspis ponderosa	Diaspidiotus wuenni	Matileortheziola lanceolata	Furcaspis capensis	Phenacoccus peruvianus	Furcaspis capensis	Matileortheziola lanceolata	Diaspidiotus wuenni	Tecaspis mytilaspiformis	Phenacoccus peruvianus	Diaspidiotus marani	Anophococcus granulatus	Luzulaspis scotica	Diaspidiotus marani	Diaspidiotus marani	Trionymus thulensis	Luzulaspis scotica	Matileortheziola lanceolata	Kerria chinensis	Kerria chinensis	Suturaspis archangelskyae	Suturaspis archangelskyae	Phenacoccus manihoti	Rhizoecus cacticans	Vryburgia brevicruris	Ceroputo graminis	Heterococcus nudus	Diaspidiotus gigas	Antonina graminis	Pulvinariella mesembryanthemi	Anophococcus inermis	Aulacaspis tegalensis	Cryptostigma urichi
110	Anophococcus cingulatus	Diaspidiotus alni	Hemiberlesia rapax	Luzulaspis dactylis	Lepidosaphes pinnaeformis	Acanthococcus ericae	Chortinaspis subterranea	Targionia haloxyloni	Diaspis coccois	Lindingaspis rossi	Trionymus aberrans	Cryptostigma serratum	Planococcus ficus	Nipaecoccus guazumae	Mycetaspis apicata	Sinistraspis unilateralis	Nipaecoccus guazumae	Greenisca gouxi	Tecaspis mytilaspiformis	Lichtensia carissae	Luzulaspis dactylis	Lichtensia carissae	Tecaspis mytilaspiformis	Greenisca gouxi	Tecaspis visci	Luzulaspis dactylis	Luzulaspis scotica	Targionia haloxyloni	Aspidiotus combreti	Luzulaspis scotica	Luzulaspis scotica	Phenacoccus peruvianus	Aspidiotus combreti	Tecaspis mytilaspiformis	Ceroplastes bruneri	Ceroplastes bruneri	Phenacoccus manihoti	Phenacoccus manihoti	Cryptococcus fagisuga	Vryburgia brevicruris	Pulvinaria hydrangeae	Mirococcopsis subterranea	Ceroputo graminis	Lecanopsis subterranea	Lepidosaphes flava	Parafairmairia bipartita	Luzulaspis frontalis	Icerya imperatae	Adelosoma phragmitidis
111	Diaspidiotus labiatarum	Trionymus hamberdi	Brevennia pulveraria	Phenacoccus avenae	Diaspidiotus distinctus	Pelionella manifecta	Dactylopius coccus	Diaspidiotus mairei	Ortheziola szelenyii	Howardia biclavis	Lecanopsis turcica	Dysmicoccus probrevipes	Paralecanium quadratum	Xanthophthalma concinnum	Antonina milleri	Rhizoecus coffeae	Xanthophthalma concinnum	Diaspidiotus marani	Tecaspis visci	Matileortheziola lanceolata	Luzulaspis grandis	Matileortheziola lanceolata	Tecaspis visci	Diaspidiotus marani	Trionymus thulensis	Luzulaspis grandis	Aspidiotus combreti	Salicicola vayssierei	Conchaspis acaciae	Aspidiotus combreti	Aspidiotus combreti	Anophococcus granulatus	Conchaspis acaciae	Tecaspis visci	Fonscolombia europaea	Leucaspis pusilla	Dynaspidiotus britannicus	Cryptococcus fagisuga	Dynaspidiotus britannicus	Pulvinaria hydrangeae	Psilococcus ruber	Leucaspis pini	Mirococcopsis subterranea	Metadenopus festucae	Pseudococcus viburni	Diaspidiotus labiatarum	Lepidosaphes granati	Pseudococcus aurantiacus	Aspidiotus remaudierei
112	Howardia biclavis	Ceroplastes sinensis	Puto antennatus	Vittacoccus longicornis	Ripersiella poltavae	Lepidosaphes pinnaeformis	Newsteadia floccosa	Dynaspidiotus atlanticus	Rhizoecus cacticans	Pseudoparlatoria parlatorioides	Leucaspis signoreti	Drepanococcus chiton	Gymnaspis aechmeae	Cryptostigma urichi	Melanaspis nigropunctata	Icerya imperatae	Cryptostigma urichi	Luzulaspis scotica	Trionymus thulensis	Tecaspis mytilaspiformis	Anophococcus granulatus	Tecaspis mytilaspiformis	Trionymus thulensis	Luzulaspis scotica	Phenacoccus peruvianus	Anophococcus granulatus	Conchaspis acaciae	Pinnaspis dracaenae	Contigaspis indigoferae	Conchaspis acaciae	Conchaspis acaciae	Entaspidiotus lounsburyi	Contigaspis indigoferae	Trionymus thulensis	Paracoccus marginatus	Paracoccus marginatus	Howardia biclavis	Dynaspidiotus britannicus	Parlatoria theae	Drosicha corpulenta	Drosicha corpulenta	Kaweckia glyceriae	Kaweckia glyceriae	Pulvinaria floccifera	Diaspidiotus gigas	Luzulaspis nemorosa	Peliococcus chersonensis	Maconellicoccus multipori	Saissetia neglecta
113	Peliococcus morrisoni	Neotrionymus monstatus	Lepidosaphes granati	Fonscolombia abdita	Chionaspis austriaca	Ripersiella poltavae	Discodiaspis salicorniae	Micrococcus silvestrii	Diaspidiotus mairei	Odonaspis ruthae	Anophococcus cingulatus	Andaspis punicae	Icerya jacobsoni	Rhizoecus caladii	Sinistraspis unilateralis	Planococcus ficus	Rhizoecus caladii	Aspidiotus combreti	Phenacoccus peruvianus	Tecaspis visci	Entaspidiotus lounsburyi	Tecaspis visci	Phenacoccus peruvianus	Aspidiotus combreti	Luzulaspis dactylis	Entaspidiotus lounsburyi	Contigaspis indigoferae	Fiorinia linderae	Furcaspis capensis	Contigaspis indigoferae	Contigaspis indigoferae	Targionia haloxyloni	Furcaspis capensis	Phenacoccus peruvianus	Aonidiella aurantii	Aonidiella aurantii	Coccus pseudohesperidum	Howardia biclavis	Acanthococcus azaleae	Psoraleococcus quercus	Psoraleococcus quercus	Suturaspis archangelskyae	Suturaspis archangelskyae	Aspidiotus nerii	Heliococcus mirabilis	Carulaspis visci	Ripersiella poltavae	Planococcus litchi	Rutherfordia major
114	Rhizaspidiotus canariensis	Neopulvinaria innumerabilis	Anophococcus cingulatus	Acanthococcus ericae	Pinnaspis strachani	Pinnaspis strachani	Aspidiotus destructor	Saharaspis ceardi	Micrococcus silvestrii	Saccharicoccus sacchari	Brevennia rehi	Pulvinaria polygonata	Asterolecanium litseae	Cryptostigma serratum	Rhizoecus coffeae	Antonina pretiosa	Cryptostigma serratum	Conchaspis acaciae	Luzulaspis dactylis	Trionymus thulensis	Targionia haloxyloni	Trionymus thulensis	Luzulaspis dactylis	Conchaspis acaciae	Luzulaspis grandis	Pinnaspis dracaenae	Furcaspis capensis	Ischnaspis longirostris	Lichtensia carissae	Furcaspis capensis	Furcaspis capensis	Salicicola vayssierei	Lichtensia carissae	Luzulaspis dactylis	Pseudaulacaspis cockerelli	Pseudaulacaspis cockerelli	Parthenolecanium pomeranicum	Parlatoria theae	Coccus pseudohesperidum	Rhizoecus falcifer	Rhizoecus falcifer	Phenacoccus manihoti	Phenacoccus manihoti	Neomargarodes aristidae	Pulvinaria rhizophila	Pseudoparlatoria parlatorioides	Volvicoccus volvifer	Kuwanaspis neolinearis	Asterolecanium epidendri
115	Ischnaspis longirostris	Kermes ilicis	Diaspidiotus labiatarum	Pelionella manifecta	Psilococcus ruber	Psilococcus ruber	Diaspidiotus bavaricus	Saissetia ficinum	Saharaspis ceardi	Rhizococcus coccineus	Nemolecanium graniforme	Ceroplastes actiniformis	Aulacaspis depressa	Dysmicoccus probrevipes	Icerya imperatae	Paralecanium quadratum	Dysmicoccus probrevipes	Contigaspis indigoferae	Luzulaspis grandis	Phenacoccus peruvianus	Salicicola vayssierei	Phenacoccus peruvianus	Luzulaspis grandis	Contigaspis indigoferae	Anophococcus granulatus	Africaspis muntingi	Lichtensia carissae	Diaspis bromeliae	Matileortheziola lanceolata	Lichtensia carissae	Lichtensia carissae	Pinnaspis dracaenae	Matileortheziola lanceolata	Luzulaspis grandis	Coccidohystrix insolita	Coccidohystrix insolita	Rhizococcus devoniensis	Acanthococcus azaleae	Parthenolecanium pomeranicum	Matsucoccus pini	Matsucoccus pini	Cryptococcus fagisuga	Cryptococcus fagisuga	Coccus pseudomagnoliarum	Pulvinaria floccifera	Puto antennatus	Diaspidiotus marani	Coccus formicarii	Hypogeococcus boharti
116	Ceroplastes rusci	Palaeococcus fuscipennis	Howardia biclavis	Diaspidiotus distinctus	Parasaissetia nigra	Parasaissetia nigra	Russellaspis pustulans	Ferrisia virgata	Saissetia ficinum	Chortinaspis subterranea	Diaspidiotus osborni	Asterodiaspis variolosa	Rastrococcus jabadiu	Andaspis punicae	Planococcus ficus	Thysanofiorinia nephelii	Drepanococcus chiton	Furcaspis capensis	Anophococcus granulatus	Luzulaspis dactylis	Pinnaspis dracaenae	Luzulaspis dactylis	Anophococcus granulatus	Furcaspis capensis	Entaspidiotus lounsburyi	Andaspis ambigua	Matileortheziola lanceolata	Planococcus minor	Tecaspis mytilaspiformis	Matileortheziola lanceolata	Tecaspis mytilaspiformis	Africaspis muntingi	Tecaspis mytilaspiformis	Anophococcus granulatus	Kerria lacca	Kerria lacca	Hemiberlesia cyanophylli	Coccus pseudohesperidum	Parlatoria camelliae	Pseudoparlatoria parlatorioides	Pseudoparlatoria parlatorioides	Dynaspidiotus britannicus	Dynaspidiotus britannicus	Saissetia oleae	Aspidiotus nerii	Vryburgia brevicruris	Salicicola kermanensis	Trionymus townesi	Pseudococcus odermatti
117	Neomargarodes festucae	Leucaspis signoreti	Peliococcus morrisoni	Ripersiella poltavae	Acanthococcus thymi	Trionymus thulensis	Phenacoccus interruptus	Aulacaspis tubercularis	Aulacaspis tubercularis	Newsteadia floccosa	Lepidosaphes pistaciae	Mycetaspis defectopalus	Chrysomphalus propsimus	Duplachionaspis divergens	Antonina pretiosa	Gymnaspis aechmeae	Duplachionaspis divergens	Lichtensia carissae	Entaspidiotus lounsburyi	Luzulaspis grandis	Africaspis muntingi	Luzulaspis grandis	Entaspidiotus lounsburyi	Lichtensia carissae	Targionia haloxyloni	Aonidia nullispina	Tecaspis mytilaspiformis	Gossyparia spuria	Tecaspis visci	Tecaspis mytilaspiformis	Tecaspis visci	Andaspis ambigua	Tecaspis visci	Entaspidiotus lounsburyi	Aspidiotus nerii	Aspidiotus nerii	Parlatoria camelliae	Parthenolecanium pomeranicum	Mycetaspis personata	Anophococcus inermis	Luzulaspis luzulae	Howardia biclavis	Howardia biclavis	Anophococcus insignis	Neomargarodes aristidae	Hemiberlesia lataniae	Asterodiaspis minor	Phenacoccus saccharifolii	Lepidosaphes ussuriensis
118	Nemolecanium graniforme	Kermes bacciformis	Rhizaspidiotus canariensis	Chionaspis austriaca	Rhizococcus reynei	Trionymus dactylis	Mirococcopsis subterranea	Neopulvinaria innumerabilis	Chorizococcus rostellum	Aspidiotus destructor	Fonscolombia abdita	Acutaspis perseae	Ortheziola peregovitsi	Pulvinaria polygonata	Paralecanium quadratum	Icerya jacobsoni	Ceroplastes actiniformis	Matileortheziola lanceolata	Targionia haloxyloni	Anophococcus granulatus	Andaspis ambigua	Anophococcus granulatus	Targionia haloxyloni	Matileortheziola lanceolata	Salicicola vayssierei	Fiorinia linderae	Tecaspis visci	Planococcus lilacinus	Trionymus thulensis	Tecaspis visci	Trionymus thulensis	Aonidia nullispina	Trionymus thulensis	Targionia haloxyloni	Lepidosaphes gloverii	Lepidosaphes gloverii	Peliococcus calluneti	Rhizococcus devoniensis	Peliococcus calluneti	Carulaspis visci	Atrococcus cracens	Parlatoria theae	Parlatoria theae	Coccura comari	Coccus pseudomagnoliarum	Kermes gibbosus	Eulecanium rugulosum	Lepidosaphes tubulorum	Beesonia napiformis
119	Rhodococcus spiraeae	Scythia festuceti	Kermes gibbosus	Pinnaspis strachani	Asterolecanium epidendri	Rhizococcus reynei	Rhizococcus munroi	Parlatoria cinerea	Neopulvinaria innumerabilis	Diaspidiotus bavaricus	Parlatoreopsis longispina	Mycetaspis sphaerioides	Aulacaspis marina	Asterodiaspis variolosa	Thysanofiorinia nephelii	Asterolecanium litseae	Asterodiaspis variolosa	Tecaspis mytilaspiformis	Salicicola vayssierei	Entaspidiotus lounsburyi	Aonidia nullispina	Entaspidiotus lounsburyi	Salicicola vayssierei	Tecaspis mytilaspiformis	Pinnaspis dracaenae	Lecanodiaspis mimosae	Trionymus thulensis	Pseudococcus longispinus	Phenacoccus peruvianus	Trionymus thulensis	Phenacoccus peruvianus	Fiorinia linderae	Phenacoccus peruvianus	Salicicola vayssierei	Diaspis echinocacti	Diaspis echinocacti	Rhizoecus cacticans	Hemiberlesia cyanophylli	Rhizoecus cacticans	Ripersiella halophila	Carulaspis visci	Acanthococcus azaleae	Acanthococcus azaleae	Lepidosaphes pinnaeformis	Saissetia oleae	Peliococcus multispinus	Diaspidiotus wuenni	Leucaspis coniferarum	Aulacaspis tegalensis
120	Luzulaspis dactylis	Phenacoccus karaberdi	Ischnaspis longirostris	Psilococcus ruber	Ovaticoccus agavium	Asterolecanium epidendri	Pseudococcus cryptus	Rhodania porifera	Parlatoria cinerea	Russellaspis pustulans	Peliococcopsis parvicerarius	Pseudococcus gilbertensis	Crisicoccus theobromae	Mycetaspis defectopalus	Icerya jacobsoni	Aulacaspis depressa	Mycetaspis defectopalus	Tecaspis visci	Pinnaspis dracaenae	Targionia haloxyloni	Fiorinia linderae	Targionia haloxyloni	Pinnaspis dracaenae	Tecaspis visci	Africaspis muntingi	Mammata lueckorum	Luzulaspis dactylis	Lepidosaphes ulmi	Luzulaspis dactylis	Phenacoccus peruvianus	Luzulaspis dactylis	Lecanodiaspis mimosae	Luzulaspis dactylis	Africaspis muntingi	Lepidosaphes tapleyi	Lepidosaphes tapleyi	Psilococcus ruber	Parlatoria camelliae	Vryburgia brevicruris	Ortheziola britannica	Ripersiella halophila	Coccus pseudohesperidum	Coccus pseudohesperidum	Peliococcus chersonensis	Anophococcus insignis	Ceroplastes rusci	Trionymus hamberdi	Rastrococcus rubellus	Maconellicoccus multipori
121	Phenacoccus avenae	Mirococcus inermis	Neomargarodes festucae	Parasaissetia nigra	Diaspidiotus alni	Ovaticoccus agavium	Eulecanium sericeum	Parlatoria crotonis	Rhodania porifera	Phenacoccus interruptus	Matsucoccus josephi	Icerya pulchra	Melanaspis ponderosa	Rhizoecus arabicus	Asterolecanium litseae	Rastrococcus jabadiu	Rhizoecus arabicus	Trionymus thulensis	Africaspis muntingi	Salicicola vayssierei	Lecanodiaspis mimosae	Salicicola vayssierei	Africaspis muntingi	Phenacoccus peruvianus	Andaspis ambigua	Melanaspis pedina	Luzulaspis grandis	Leucaspis lowi	Luzulaspis grandis	Luzulaspis dactylis	Luzulaspis grandis	Mammata lueckorum	Luzulaspis grandis	Andaspis ambigua	Aspidiotus elaeidis	Aspidiotus elaeidis	Drosicha corpulenta	Mycetaspis personata	Pulvinaria hydrangeae	Rhizococcus micracanthus	Parafairmairia bipartita	Parthenolecanium pomeranicum	Parthenolecanium pomeranicum	Aspidiotus destructor	Coccura comari	Diaspidiotus slavonicus	Dynaspidiotus britannicus	Rastrococcus chinensis	Opuntiaspis carinata
122	Greenisca brachypodii	Pseudococcus comstocki	Nemolecanium graniforme	Trionymus thulensis	Trionymus hamberdi	Diaspidiotus alni	Physokermes hemicryphus	Neomargarodes festucae	Parlatoria crotonis	Mirococcopsis subterranea	Bodenheimera rachelae	Aulacaspis hedyotidis	Nipaecoccus guazumae	Acutaspis perseae	Aulacaspis depressa	Chrysomphalus propsimus	Acutaspis perseae	Phenacoccus peruvianus	Andaspis ambigua	Pinnaspis dracaenae	Mammata lueckorum	Pinnaspis dracaenae	Andaspis ambigua	Luzulaspis dactylis	Aonidia nullispina	Morganella acaciae	Anophococcus granulatus	Newsteadia floccosa	Anophococcus granulatus	Luzulaspis grandis	Anophococcus granulatus	Melanaspis pedina	Anophococcus granulatus	Aonidia nullispina	Pulvinarisca jacksoni	Pulvinarisca jacksoni	Psoraleococcus quercus	Peliococcus calluneti	Psilococcus ruber	Balanococcus orientalis	Ortheziola britannica	Rhizococcus devoniensis	Rhizococcus devoniensis	Phenacoccus interruptus	Lepidosaphes pinnaeformis	Uhleria araucariae	Lepidosaphes malicola	Aulacaspis ferrisi	Kuwanaspis neolinearis
123	Vittacoccus longicornis	Anophococcus herbaceus	Rhodococcus spiraeae	Trionymus dactylis	Ceroplastes sinensis	Trionymus hamberdi	Rhizococcus reynei	Brevennia asphodeli	Neomargarodes festucae	Rhizococcus munroi	Diaspidiotus caucasicus	Lepidosaphes lasianthi	Cryptostigma urichi	Mycetaspis sphaerioides	Rastrococcus jabadiu	Mixorthezia neotropicalis	Mycetaspis sphaerioides	Luzulaspis dactylis	Aonidia nullispina	Africaspis muntingi	Melanaspis pedina	Africaspis muntingi	Aonidia nullispina	Luzulaspis grandis	Fiorinia linderae	Namibia spinosa	Entaspidiotus lounsburyi	Phenacoccus solenopsis	Entaspidiotus lounsburyi	Anophococcus granulatus	Entaspidiotus lounsburyi	Morganella acaciae	Entaspidiotus lounsburyi	Fiorinia linderae	Lopholeucaspis cockerelli	Lopholeucaspis cockerelli	Rhizoecus falcifer	Rhizoecus cacticans	Drosicha corpulenta	Acanthococcus isacanthus	Rhizococcus micracanthus	Hemiberlesia cyanophylli	Hemiberlesia cyanophylli	Fonscolombia abdita	Peliococcus chersonensis	Spilococcus nanae	Rhizaspidiotus albatus	Cameronaspis adinandrae	Coccus formicarii
124	Fonscolombia abdita	Peliococcus multispinus	Luzulaspis dactylis	Acanthococcus thymi	Neotrionymus monstatus	Ceroplastes sinensis	Spilococcus halli	Diaspidiotus uvae	Brevennia asphodeli	Pseudococcus cryptus	Eriococcus williamsi	Newsteadia tristani	Rhizoecus caladii	Newsteadia tristani	Chrysomphalus propsimus	Ortheziola peregovitsi	Aulacaspis hedyotidis	Luzulaspis grandis	Fiorinia linderae	Andaspis ambigua	Morganella acaciae	Andaspis ambigua	Fiorinia linderae	Entaspidiotus lounsburyi	Lecanodiaspis mimosae	Pseudotargionia kalaharica	Targionia haloxyloni	Pseudischnaspis bowreyi	Targionia haloxyloni	Entaspidiotus lounsburyi	Targionia haloxyloni	Namibia spinosa	Targionia haloxyloni	Lecanodiaspis mimosae	Atrococcus achilleae	Atrococcus achilleae	Matsucoccus pini	Vryburgia brevicruris	Psoraleococcus quercus	Coccura suwakoensis	Balanococcus orientalis	Mycetaspis personata	Parlatoria camelliae	Diaspidiotus prunorum	Aspidiotus destructor	Ripersia corynephori	Lepidosaphes gloverii	Hordeolicoccus crypteroniae	Trionymus townesi
125	Pelionella manifecta	Vryburgia brevicruris	Greenisca brachypodii	Rhizococcus reynei	Neopulvinaria innumerabilis	Neotrionymus monstatus	Asterodiaspis repugnans	Fonscolombia tomlinii	Eulecanium ciliatum	Eulecanium sericeum	Mohelnaspis massiliensis	Clavaspidiotus apicalis	Cryptostigma serratum	Parlatoria vandae	Mixorthezia neotropicalis	Aulacaspis marina	Lepidosaphes lasianthi	Anophococcus granulatus	Lecanodiaspis mimosae	Aonidia nullispina	Namibia spinosa	Aonidia nullispina	Lecanodiaspis mimosae	Targionia haloxyloni	Mammata lueckorum	Ischnaspis longirostris	Salicicola vayssierei	Paraputo guatemalensis	Salicicola vayssierei	Targionia haloxyloni	Salicicola vayssierei	Pseudotargionia kalaharica	Salicicola vayssierei	Mammata lueckorum	Chionaspis etrusca	Chionaspis etrusca	Luzulaspis luzulae	Pulvinaria hydrangeae	Matsucoccus pini	Diaspidiotus degeneratus	Acanthococcus isacanthus	Peliococcus calluneti	Mycetaspis personata	Unaspis euonymi	Phenacoccus interruptus	Parlatoria theae	Physokermes inopinatus	Kuwanaspis suishana	Phenacoccus saccharifolii
126	Lepidosaphes pinnaeformis	Luzulaspis grandis	Vittacoccus longicornis	Asterolecanium epidendri	Kermes ilicis	Neopulvinaria innumerabilis	Diaspidiotus degeneratus	Dysmicoccus walkeri	Diaspidiotus uvae	Physokermes hemicryphus	Diaspidiotus elaeagni	Silvestraspis uberifera	Dysmicoccus probrevipes	Aclerda sacchari	Ortheziola peregovitsi	Chorizococcus caribaeus	Newsteadia tristani	Entaspidiotus lounsburyi	Mammata lueckorum	Fiorinia linderae	Pseudotargionia kalaharica	Fiorinia linderae	Mammata lueckorum	Salicicola vayssierei	Melanaspis pedina	Diaspis bromeliae	Pinnaspis dracaenae	Kerria chinensis	Pinnaspis dracaenae	Salicicola vayssierei	Pinnaspis dracaenae	Ischnaspis longirostris	Pinnaspis dracaenae	Melanaspis pedina	Lopholeucaspis japonica	Lopholeucaspis japonica	Anophococcus inermis	Psilococcus ruber	Pseudoparlatoria parlatorioides	Aspidiotus ophiopogonus	Coccura suwakoensis	Rhizoecus cacticans	Peliococcus calluneti	Chrysomphalus aonidum	Fonscolombia abdita	Hemiberlesia cyanophylli	Mirococcus inermis	Narayanaspis eugeniae	Lepidosaphes tubulorum
127	Diaspidiotus distinctus	Greenisca placida	Spilococcus nanae	Ovaticoccus agavium	Palaeococcus fuscipennis	Kermes ilicis	Kiritshenkella sacchari	Pulvinaria psidii	Fonscolombia tomlinii	Rhizococcus reynei	Diaspidiotus prunorum	Aspidiotus rigidus	Drepanococcus chiton	Ceroplastes depressus	Aulacaspis marina	Crisicoccus theobromae	Parlatoria vandae	Targionia haloxyloni	Melanaspis pedina	Lecanodiaspis mimosae	Ischnaspis longirostris	Lecanodiaspis mimosae	Melanaspis pedina	Pinnaspis dracaenae	Morganella acaciae	Planococcus minor	Africaspis muntingi	Pinnaspis buxi	Africaspis muntingi	Pinnaspis dracaenae	Africaspis muntingi	Diaspis bromeliae	Africaspis muntingi	Morganella acaciae	Coccus celatus	Coccus celatus	Atrococcus cracens	Drosicha corpulenta	Luzulaspis luzulae	Geococcus oryzae	Diaspidiotus degeneratus	Vryburgia brevicruris	Vryburgia brevicruris	Scythia craniumequinum	Diaspidiotus prunorum	Diaspidiotus distinctus	Cerococcus cycliger	Ortheziolamameti loebli	Leucaspis coniferarum
128	Ripersiella poltavae	Trionymus phalaridis	Fonscolombia abdita	Diaspidiotus alni	Leucaspis signoreti	Leucaspis signoreti	Saissetia privigna	Leucaspis signoreti	Dysmicoccus walkeri	Spilococcus halli	Ritsemia pupifera	Duplachionaspis saccharifolii	Andaspis punicae	Conchaspis orchidarum	Crisicoccus theobromae	Cryptostigma urichi	Ceroplastes depressus	Salicicola vayssierei	Morganella acaciae	Mammata lueckorum	Diaspis bromeliae	Mammata lueckorum	Morganella acaciae	Africaspis muntingi	Namibia spinosa	Gossyparia spuria	Andaspis ambigua	Pseudococcus microcirculus	Andaspis ambigua	Africaspis muntingi	Andaspis ambigua	Planococcus minor	Andaspis ambigua	Namibia spinosa	Eulecanium franconicum	Eulecanium franconicum	Ripersiella halophila	Psoraleococcus quercus	Anophococcus inermis	Lepidosaphes coreana	Aspidiotus ophiopogonus	Pulvinaria hydrangeae	Pulvinaria hydrangeae	Greenisca brachypodii	Unaspis euonymi	Brevennia pulveraria	Ripersiella halophila	Octaspidiotus australiensis	Diaspis gilloglyi
129	Pinnaspis strachani	Coccidohystrix artemisiae	Pelionella manifecta	Trionymus hamberdi	Kermes bacciformis	Kermes bacciformis	Mercetaspis isis	Anophococcus cingulatus	Anophococcus agropyri	Asterodiaspis repugnans	Coccidohystrix splendens	Froggattiella mcclurei	Duplachionaspis divergens	Dinaspis aculeata	Melanaspis ponderosa	Rhizoecus caladii	Conchaspis orchidarum	Pinnaspis dracaenae	Namibia spinosa	Melanaspis pedina	Planococcus minor	Melanaspis pedina	Namibia spinosa	Andaspis ambigua	Pseudotargionia kalaharica	Planococcus lilacinus	Aonidia nullispina	Ortheziola vejdovskyi	Aonidia nullispina	Andaspis ambigua	Aonidia nullispina	Gossyparia spuria	Aonidia nullispina	Pseudotargionia kalaharica	Paracoccus interceptus	Paracoccus interceptus	Parafairmairia bipartita	Rhizoecus falcifer	Atrococcus cracens	Chaetococcus phragmitis	Geococcus oryzae	Psilococcus ruber	Psilococcus ruber	Rhizococcus desertus	Chrysomphalus aonidum	Aspidiotus destructor	Anophococcus cingulatus	Paraputo errabundus	Rastrococcus rubellus
130	Psilococcus ruber	Phenacoccus transcaucasicus	Lepidosaphes pinnaeformis	Ceroplastes sinensis	Scythia festuceti	Scythia festuceti	Trabutina crassispinosa	Xylococcus filiferus	Pulvinaria psidii	Diaspidiotus degeneratus	Rhizococcus istresianus	Parlatoria vandae	Pulvinaria polygonata	Neochavesia eversi	Nipaecoccus guazumae	Drepanococcus chiton	Dinaspis aculeata	Africaspis muntingi	Pseudotargionia kalaharica	Morganella acaciae	Gossyparia spuria	Morganella acaciae	Pseudotargionia kalaharica	Aonidia nullispina	Ischnaspis longirostris	Pseudococcus longispinus	Fiorinia linderae	Paracoccus marginatus	Fiorinia linderae	Aonidia nullispina	Fiorinia linderae	Planococcus lilacinus	Fiorinia linderae	Ischnaspis longirostris	Conchaspis angraeci	Conchaspis angraeci	Ortheziola britannica	Pseudoparlatoria parlatorioides	Carulaspis visci	Acanthococcus aceris	Lepidosaphes coreana	Rhizoecus falcifer	Drosicha corpulenta	Rhizaspidiotus canariensis	Scythia craniumequinum	Mycetaspis personata	Chionaspis lepineyi	Takahashilecanium rotundum	Aulacaspis ferrisi
131	Parasaissetia nigra	Peliococcus chersonensis	Diaspidiotus distinctus	Neotrionymus monstatus	Spilococcus halli	Spilococcus halli	Suturaspis archangelskyae	Parafairmairia bipartita	Trionymus aberrans	Kiritshenkella sacchari	Rhodococcus turanicus	Psoraleococcus multipori	Ceroplastes actiniformis	Palinaspis barbata	Xanthophthalma concinnum	Andaspis punicae	Neochavesia eversi	Andaspis ambigua	Ischnaspis longirostris	Namibia spinosa	Planococcus lilacinus	Namibia spinosa	Ischnaspis longirostris	Fiorinia linderae	Diaspis bromeliae	Lepidosaphes ulmi	Lecanodiaspis mimosae	Ceroplastes rusci	Lecanodiaspis mimosae	Lecanodiaspis mimosae	Lecanodiaspis mimosae	Pseudococcus longispinus	Lecanodiaspis mimosae	Diaspis bromeliae	Oceanaspidiotus spinosus	Oceanaspidiotus spinosus	Rhizococcus micracanthus	Luzulaspis luzulae	Parafairmairia bipartita	Phenacoccus madeirensis	Chaetococcus phragmitis	Matsucoccus pini	Psoraleococcus quercus	Phenacoccus strigosus	Greenisca brachypodii	Acanthococcus ericae	Peliococcus morrisoni	Chionaspis himalaica	Furcaspis palmaria
132	Trionymus thulensis	Heliococcus glacialis	Ripersiella poltavae	Neopulvinaria innumerabilis	Phenacoccus karaberdi	Phenacoccus karaberdi	Ischnaspis longirostris	Chionaspis austriaca	Lecanopsis turcica	Saissetia privigna	Targionia porifera	Aulacaspis sumatrensis	Asterodiaspis variolosa	Greenaspis elongata	Cryptostigma urichi	Duplachionaspis divergens	Palinaspis barbata	Aonidia nullispina	Diaspis bromeliae	Pseudotargionia kalaharica	Pseudococcus longispinus	Pseudotargionia kalaharica	Diaspis bromeliae	Lecanodiaspis mimosae	Planococcus minor	Leucaspis lowi	Mammata lueckorum	Hemiberlesia rapax	Mammata lueckorum	Mammata lueckorum	Mammata lueckorum	Lepidosaphes ulmi	Mammata lueckorum	Planococcus minor	Nipaecoccus nipae	Nipaecoccus nipae	Balanococcus orientalis	Anophococcus inermis	Ortheziola britannica	Erimococcus kimmericus	Acanthococcus aceris	Pseudoparlatoria parlatorioides	Rhizoecus falcifer	Fonscolombia setigera	Rhizococcus desertus	Phenacoccus perillustris	Atrococcus cracens	Dysmicoccus williamsi	Cameronaspis adinandrae
133	Trionymus dactylis	Ortheziola britannica	Chionaspis austriaca	Kermes ilicis	Mirococcus inermis	Mirococcus inermis	Acanthococcus aceris	Brevennia rehi	Leucaspis signoreti	Mercetaspis isis	Palmaspis phoenicis	Mongrovaspis quadrispinosa	Mycetaspis defectopalus	Dactylopius ceylonicus	Rhizoecus caladii	Pulvinaria polygonata	Aulacaspis vitis	Fiorinia linderae	Planococcus minor	Ischnaspis longirostris	Lepidosaphes ulmi	Ischnaspis longirostris	Planococcus minor	Mammata lueckorum	Gossyparia spuria	Newsteadia floccosa	Melanaspis pedina	Brevennia rehi	Melanaspis pedina	Melanaspis pedina	Melanaspis pedina	Leucaspis lowi	Melanaspis pedina	Gossyparia spuria	Umbaspis regularis	Umbaspis regularis	Acanthococcus isacanthus	Atrococcus cracens	Rhizococcus micracanthus	Aspidiotus destructor	Phenacoccus madeirensis	Luzulaspis luzulae	Matsucoccus pini	Contigaspis farsetiae	Rhizaspidiotus canariensis	Fonscolombia incerta	Hemiberlesia rapax	Fiorinia himalaica	Kuwanaspis suishana
134	Acanthococcus thymi	Odonaspis secreta	Pinnaspis strachani	Palaeococcus fuscipennis	Pseudococcus comstocki	Pseudococcus comstocki	Trionymus perrisii	Lepidosaphes pistaciae	Xylococcus filiferus	Trabutina crassispinosa	Mercetaspis sureyana	Aclerda sacchari	Rhizoecus arabicus	Parthenolecanium persicae	Cryptostigma serratum	Ceroplastes actiniformis	Coccus formicarii	Lecanodiaspis mimosae	Gossyparia spuria	Diaspis bromeliae	Leucaspis lowi	Diaspis bromeliae	Gossyparia spuria	Melanaspis pedina	Planococcus lilacinus	Phenacoccus solenopsis	Morganella acaciae	Pseudaulacaspis cockerelli	Morganella acaciae	Morganella acaciae	Morganella acaciae	Newsteadia floccosa	Morganella acaciae	Planococcus lilacinus	Ceronema africanum	Ceronema africanum	Coccura suwakoensis	Carulaspis visci	Balanococcus orientalis	Phenacoccus pumilus	Erimococcus kimmericus	Anophococcus inermis	Pseudoparlatoria parlatorioides	Acantholecanium haloxyloni	Phenacoccus strigosus	Coccus pseudomagnoliarum	Didesmococcus unifasciatus	Kerria nepalensis	Narayanaspis eugeniae
135	Rhizococcus reynei	Balanococcus diminutus	Psilococcus ruber	Kermes bacciformis	Anophococcus herbaceus	Anophococcus herbaceus	Pulvinaria elongata	Melanaspis smilacis	Parafairmairia bipartita	Suturaspis archangelskyae	Mercetaspis bicuspis	Ceroplastes depressus	Mycetaspis sphaerioides	Fiorinia japonica	Dysmicoccus probrevipes	Asterodiaspis variolosa	Dactylopius ceylonicus	Mammata lueckorum	Planococcus lilacinus	Planococcus minor	Newsteadia floccosa	Planococcus minor	Planococcus lilacinus	Morganella acaciae	Pseudococcus longispinus	Pseudischnaspis bowreyi	Namibia spinosa	Kerria lacca	Namibia spinosa	Namibia spinosa	Namibia spinosa	Phenacoccus solenopsis	Namibia spinosa	Pseudococcus longispinus	Phenacoccus hordei	Phenacoccus hordei	Diaspidiotus degeneratus	Ripersiella halophila	Acanthococcus isacanthus	Trionymus multivorus	Aspidiotus destructor	Atrococcus cracens	Luzulaspis luzulae	Heliococcus halocnemi	Fonscolombia setigera	Phenacoccus arthrophyti	Chlidaspis asiatica	Myrtaspis syzygii	Ortheziolamameti loebli
136	Asterolecanium epidendri	Exaeretopus formiceticola	Trionymus thulensis	Scythia festuceti	Peliococcus multispinus	Vryburgia brevicruris	Erimococcus kimmericus	Parlatoreopsis longispina	Chionaspis austriaca	Eulecanium emerici	Lecanodiaspis africana	Greeniella javanensis	Pseudococcus gilbertensis	Formicococcus polysperes	Drepanococcus chiton	Rhizoecus arabicus	Parthenolecanium persicae	Melanaspis pedina	Pseudococcus longispinus	Gossyparia spuria	Phenacoccus solenopsis	Gossyparia spuria	Pseudococcus longispinus	Namibia spinosa	Lepidosaphes ulmi	Paraputo guatemalensis	Pseudotargionia kalaharica	Coccidohystrix insolita	Pseudotargionia kalaharica	Pseudotargionia kalaharica	Pseudotargionia kalaharica	Pseudischnaspis bowreyi	Pseudotargionia kalaharica	Lepidosaphes ulmi	Ferrisia dasylirii	Ferrisia dasylirii	Aspidiotus ophiopogonus	Parafairmairia bipartita	Coccura suwakoensis	Neotrionymus monstatus	Phenacoccus pumilus	Carulaspis visci	Anophococcus inermis	Mercetaspis arthrophyti	Contigaspis farsetiae	Chionaspis austriaca	Diaspidiotus elaeagni	Rutherfordia malloti	Octaspidiotus australiensis
137	Ovaticoccus agavium	Coccus longulus	Trionymus dactylis	Spilococcus halli	Vryburgia brevicruris	Luzulaspis grandis	Cryptoparlatoreopsis meccae	Peliococcopsis parvicerarius	Nemolecanium graniforme	Ischnaspis longirostris	Waxiella mimosae	Rastrococcus biggeri	Icerya pulchra	Phenacoccus gossypii	Andaspis punicae	Acutaspis perseae	Paralecanium expansum	Morganella acaciae	Lepidosaphes ulmi	Planococcus lilacinus	Pseudischnaspis bowreyi	Planococcus lilacinus	Lepidosaphes ulmi	Pseudotargionia kalaharica	Leucaspis lowi	Kerria chinensis	Ischnaspis longirostris	Aspidiotus elaeidis	Ischnaspis longirostris	Ischnaspis longirostris	Ischnaspis longirostris	Paraputo guatemalensis	Ischnaspis longirostris	Leucaspis lowi	Waxiella subsphaerica	Waxiella subsphaerica	Geococcus oryzae	Ortheziola britannica	Diaspidiotus degeneratus	Parlatoria asiatica	Trionymus multivorus	Ripersiella halophila	Atrococcus cracens	Poaspis kondarensis	Acantholecanium haloxyloni	Fiorinia fioriniae	Coccura circumscripta	Aulacaspis schizosoma	Chionaspis himalaica
138	Diaspidiotus alni	Coccus pseudomagnoliarum	Acanthococcus thymi	Phenacoccus karaberdi	Luzulaspis grandis	Greenisca placida	Dynaspidiotus abieticola	Bodenheimera rachelae	Diaspidiotus osborni	Acanthococcus aceris	Acantholecanium haloxyloni	Sangicoccus truncatispinus	Aulacaspis hedyotidis	Comstockiella sabalis	Duplachionaspis divergens	Pseudococcus gilbertensis	Phenacoccus gossypii	Namibia spinosa	Leucaspis lowi	Pseudococcus longispinus	Paraputo guatemalensis	Pseudococcus longispinus	Leucaspis lowi	Ischnaspis longirostris	Newsteadia floccosa	Pinnaspis buxi	Diaspis bromeliae	Aonidiella aurantii	Diaspis bromeliae	Diaspis bromeliae	Diaspis bromeliae	Kerria chinensis	Diaspis bromeliae	Newsteadia floccosa	Cerococcus cycliger	Cerococcus cycliger	Lepidosaphes coreana	Rhizococcus micracanthus	Aspidiotus ophiopogonus	Duplachionaspis graminella	Neotrionymus monstatus	Parafairmairia bipartita	Carulaspis visci	Porphyrophora nuda	Heliococcus halocnemi	Lepidosaphes pinnaeformis	Trionymus isfarensis	Neoquernaspis beshearae	Dysmicoccus williamsi
139	Trionymus hamberdi	Hemiberlesia palmae	Rhizococcus reynei	Mirococcus inermis	Greenisca placida	Trionymus phalaridis	Rhizoecus cacticans	Antonina purpurea	Melanaspis smilacis	Trionymus perrisii	Antonina panica	Greenaspis elongata	Lepidosaphes lasianthi	Pseudaulacaspis eugeniae	Pulvinaria polygonata	Icerya pulchra	Comstockiella sabalis	Pseudotargionia kalaharica	Newsteadia floccosa	Lepidosaphes ulmi	Kerria chinensis	Lepidosaphes ulmi	Newsteadia floccosa	Diaspis bromeliae	Phenacoccus solenopsis	Pseudococcus microcirculus	Planococcus minor	Coccus celatus	Planococcus minor	Planococcus minor	Planococcus minor	Pinnaspis buxi	Planococcus minor	Phenacoccus solenopsis	Dysmicoccus texensis	Dysmicoccus texensis	Chaetococcus phragmitis	Balanococcus orientalis	Geococcus oryzae	Phenacoccus arthrophyti	Parlatoria asiatica	Ortheziola britannica	Ripersiella halophila	Hemiberlesia rapax	Mercetaspis arthrophyti	Metadenopus festucae	Suturaspis archangelskyae	Neoquernaspis nepalensis	Fiorinia himalaica
140	Ceroplastes sinensis	Cryptococcus aceris	Asterolecanium epidendri	Pseudococcus comstocki	Trionymus phalaridis	Coccidohystrix artemisiae	Koroneaspis aegilopos	Diaspidiotus caucasicus	Fonscolombia abdita	Ortheziola britannica	Anophococcus sanguinairensis	Aulacaspis vitis	Clavaspidiotus apicalis	Dactylopius tomentosus	Ceroplastes actiniformis	Aulacaspis hedyotidis	Dactylopius tomentosus	Ischnaspis longirostris	Phenacoccus solenopsis	Leucaspis lowi	Pinnaspis buxi	Leucaspis lowi	Phenacoccus solenopsis	Planococcus minor	Pseudischnaspis bowreyi	Ortheziola vejdovskyi	Gossyparia spuria	Paracoccus interceptus	Gossyparia spuria	Gossyparia spuria	Gossyparia spuria	Pseudococcus microcirculus	Gossyparia spuria	Pseudischnaspis bowreyi	Crenulaspidiotus maurellae	Crenulaspidiotus maurellae	Acanthococcus aceris	Acanthococcus isacanthus	Lepidosaphes coreana	Pseudococcus cryptus	Duplachionaspis graminella	Chaetococcus phragmitis	Parafairmairia bipartita	Contigaspis zillae	Poaspis kondarensis	Trabutina mannipara	Diaspidiotus prunorum	Platylecanium nepalense	Kerria nepalensis
141	Neotrionymus monstatus	Trionymus placatus	Ovaticoccus agavium	Anophococcus herbaceus	Coccidohystrix artemisiae	Phenacoccus transcaucasicus	Targionia haloxyloni	Diaspidiotus elaeagni	Peliococcopsis parvicerarius	Froggattiella penicillata	Diaspidiotus thymbrae	Coccus formicarii	Silvestraspis uberifera	Dynaspidiotus californicus	Mycetaspis defectopalus	Lepidosaphes lasianthi	Cerococcus ornatus	Diaspis bromeliae	Pseudischnaspis bowreyi	Newsteadia floccosa	Pseudococcus microcirculus	Newsteadia floccosa	Pseudischnaspis bowreyi	Gossyparia spuria	Paraputo guatemalensis	Paracoccus marginatus	Planococcus lilacinus	Lopholeucaspis japonica	Planococcus lilacinus	Planococcus lilacinus	Planococcus lilacinus	Ortheziola vejdovskyi	Planococcus lilacinus	Paraputo guatemalensis	Dysmicoccus mackenziei	Dysmicoccus mackenziei	Phenacoccus madeirensis	Coccura suwakoensis	Chaetococcus phragmitis	Lepidosaphes gloverii	Phenacoccus arthrophyti	Acanthococcus aceris	Rhizococcus micracanthus	Rhizococcus greeni	Porphyrophora nuda	Pinnaspis strachani	Phenacoccus avenae	Pseudaulacaspis sasakawai	Myrtaspis syzygii
142	Neopulvinaria innumerabilis	Balanococcus singularis	Diaspidiotus alni	Peliococcus multispinus	Phenacoccus transcaucasicus	Peliococcus chersonensis	Diaspidiotus mairei	Diaspidiotus prunorum	Matsucoccus josephi	Cerococcus cistarum	Duplachionaspis sicula	Dactylopius ceylonicus	Aspidiotus rigidus	Ceroplastes cistudiformis	Rhizoecus arabicus	Newsteadia tristani	Dynaspidiotus californicus	Planococcus minor	Paraputo guatemalensis	Phenacoccus solenopsis	Ortheziola vejdovskyi	Phenacoccus solenopsis	Paraputo guatemalensis	Planococcus lilacinus	Kerria chinensis	Ceroplastes rusci	Pseudococcus longispinus	Conchaspis angraeci	Pseudococcus longispinus	Pseudococcus longispinus	Pseudococcus longispinus	Paracoccus marginatus	Pseudococcus longispinus	Kerria chinensis	Pseudocribrolecanium andersoni	Pseudocribrolecanium andersoni	Erimococcus kimmericus	Diaspidiotus degeneratus	Acanthococcus aceris	Chlidaspis asiatica	Pseudococcus cryptus	Phenacoccus madeirensis	Balanococcus orientalis	Parlatoria crypta	Hemiberlesia rapax	Trabutina crassispinosa	Rhizococcus saxatilis	Pseudaulacaspis takahashii	Rutherfordia malloti
143	Palaeococcus fuscipennis	Boreococcus ingricus	Trionymus hamberdi	Vryburgia brevicruris	Peliococcus chersonensis	Heliococcus glacialis	Dynaspidiotus atlanticus	Coccidohystrix splendens	Antonina purpurea	Diaspis coccois	Dynaspidiotus ericarum	Parthenolecanium persicae	Duplachionaspis saccharifolii	Hypogeococcus boharti	Acutaspis perseae	Clavaspidiotus apicalis	Ceroplastes cistudiformis	Gossyparia spuria	Kerria chinensis	Pseudischnaspis bowreyi	Paracoccus marginatus	Pseudischnaspis bowreyi	Kerria chinensis	Pseudococcus longispinus	Pinnaspis buxi	Hemiberlesia rapax	Lepidosaphes ulmi	Ceroputo pilosellae	Lepidosaphes ulmi	Lepidosaphes ulmi	Lepidosaphes ulmi	Ceroplastes rusci	Lepidosaphes ulmi	Pinnaspis buxi	Margarodes vitis	Margarodes vitis	Aspidiotus destructor	Aspidiotus ophiopogonus	Phenacoccus madeirensis	Rhizopulvinaria turkestanica	Lepidosaphes gloverii	Erimococcus kimmericus	Acanthococcus isacanthus	Phyllostroma myrtilli	Contigaspis zillae	Mercetaspis halli	Asterodiaspis quercicola	Udinia catori	Aulacaspis schizosoma
144	Leucaspis signoreti	Antonina crawi	Neotrionymus monstatus	Luzulaspis grandis	Heliococcus glacialis	Ortheziola britannica	Micrococcus silvestrii	Rhodococcus turanicus	Eriococcus williamsi	Erimococcus kimmericus	Nidularia balachowskii	Fiorinia japonica	Froggattiella mcclurei	Acanthococcus dubius	Mycetaspis sphaerioides	Silvestraspis uberifera	Hypogeococcus boharti	Planococcus lilacinus	Pinnaspis buxi	Paraputo guatemalensis	Ceroplastes rusci	Paraputo guatemalensis	Pinnaspis buxi	Lepidosaphes ulmi	Pseudococcus microcirculus	Brevennia rehi	Leucaspis lowi	Umbaspis regularis	Leucaspis lowi	Leucaspis lowi	Leucaspis lowi	Hemiberlesia rapax	Leucaspis lowi	Pseudococcus microcirculus	Ferrisia meridionalis	Ferrisia meridionalis	Phenacoccus pumilus	Geococcus oryzae	Erimococcus kimmericus	Mirococcopsis ammophila	Chlidaspis asiatica	Aspidiotus destructor	Coccura suwakoensis	Parlatoreopsis longispina	Parlatoria crypta	Nemolecanium graniforme	Dynaspidiotus ephedrarum	Saissetia oleae	Neoquernaspis beshearae
145	Scythia festuceti	Rhizococcus coccineus	Neopulvinaria innumerabilis	Greenisca placida	Poaspis jahandiezi	Poaspis jahandiezi	Ferrisia virgata	Targionia porifera	Mohelnaspis massiliensis	Dynaspidiotus abieticola	Mycetaspis personata	Paralecanium expansum	Parlatoria vandae	Crypticerya brasiliensis	Pseudococcus gilbertensis	Aspidiotus rigidus	Acanthococcus dubius	Pseudococcus longispinus	Pseudococcus microcirculus	Kerria chinensis	Hemiberlesia rapax	Kerria chinensis	Pseudococcus microcirculus	Leucaspis lowi	Ortheziola vejdovskyi	Pseudaulacaspis cockerelli	Newsteadia floccosa	Nipaecoccus nipae	Newsteadia floccosa	Newsteadia floccosa	Newsteadia floccosa	Brevennia rehi	Newsteadia floccosa	Ortheziola vejdovskyi	Hypogeococcus othnius	Hypogeococcus othnius	Trionymus multivorus	Lepidosaphes coreana	Aspidiotus destructor	Neokaweckia rubra	Rhizopulvinaria turkestanica	Phenacoccus pumilus	Diaspidiotus degeneratus	Planococcus vovae	Phyllostroma myrtilli	Mirococcopsis ammophila	Chaetococcus sulcii	Fiorinia fioriniae	Neoquernaspis nepalensis
146	Spilococcus halli	Lopholeucaspis japonica	Kermes ilicis	Trionymus phalaridis	Odonaspis secreta	Odonaspis secreta	Aulacaspis tubercularis	Palmaspis phoenicis	Ritsemia pupifera	Rhizoecus cacticans	Phenacoccus parvus	Formicococcus polysperes	Psoraleococcus multipori	Melanaspis latipyga	Icerya pulchra	Duplachionaspis saccharifolii	Crypticerya brasiliensis	Lepidosaphes ulmi	Ortheziola vejdovskyi	Pinnaspis buxi	Brevennia rehi	Pinnaspis buxi	Ortheziola vejdovskyi	Newsteadia floccosa	Paracoccus marginatus	Kerria lacca	Phenacoccus solenopsis	Ferrisia dasylirii	Phenacoccus solenopsis	Phenacoccus solenopsis	Phenacoccus solenopsis	Pseudaulacaspis cockerelli	Phenacoccus solenopsis	Paracoccus marginatus	Mycetaspis defectopalus	Mycetaspis defectopalus	Neotrionymus monstatus	Chaetococcus phragmitis	Phenacoccus pumilus	Trionymus calamagrostidis	Mirococcopsis ammophila	Trionymus multivorus	Aspidiotus ophiopogonus	Targionia vitis	Parlatoreopsis longispina	Puto kondarensis	Rhizaspidiotus canariensis	Pseudococcus viburni	Platylecanium nepalense
147	Mirococcus inermis	Rhizoecus falcifer	Palaeococcus fuscipennis	Coccidohystrix artemisiae	Balanococcus diminutus	Balanococcus diminutus	Chorizococcus rostellum	Mercetaspis sureyana	Coccidohystrix splendens	Koroneaspis aegilopos	Phenacoccus graminicola	Comstockiella sabalis	Aulacaspis sumatrensis	Melanaspis tenebricosa	Aulacaspis hedyotidis	Froggattiella mcclurei	Melanaspis latipyga	Leucaspis lowi	Paracoccus marginatus	Pseudococcus microcirculus	Pseudaulacaspis cockerelli	Pseudococcus microcirculus	Paracoccus marginatus	Phenacoccus solenopsis	Ceroplastes rusci	Coccidohystrix insolita	Pseudischnaspis bowreyi	Dysmicoccus mackenziei	Pseudischnaspis bowreyi	Pseudischnaspis bowreyi	Pseudischnaspis bowreyi	Kerria lacca	Pseudischnaspis bowreyi	Ceroplastes rusci	Paracoccus burnerae	Paracoccus burnerae	Parlatoria asiatica	Acanthococcus aceris	Trionymus multivorus	Fonscolombia europaea	Neokaweckia rubra	Neotrionymus monstatus	Geococcus oryzae	Lichtensia viburni	Planococcus vovae	Aonidiella aurantii	Acanthopulvinaria orientalis	Coccus alpinus	Pseudaulacaspis sasakawai
148	Pseudococcus comstocki	Pseudaulacaspis cockerelli	Leucaspis signoreti	Phenacoccus transcaucasicus	Exaeretopus formiceticola	Exaeretopus formiceticola	Neopulvinaria innumerabilis	Mercetaspis bicuspis	Rhizococcus istresianus	Saissetia ficinum	Anophococcus insignis	Pseudaulacaspis eugeniae	Mongrovaspis quadrispinosa	Niveaspis argentata	Lepidosaphes lasianthi	Psoraleococcus multipori	Melanaspis tenebricosa	Newsteadia floccosa	Ceroplastes rusci	Ortheziola vejdovskyi	Kerria lacca	Ortheziola vejdovskyi	Ceroplastes rusci	Pseudischnaspis bowreyi	Hemiberlesia rapax	Aspidiotus elaeidis	Paraputo guatemalensis	Hypogeococcus othnius	Paraputo guatemalensis	Paraputo guatemalensis	Paraputo guatemalensis	Coccidohystrix insolita	Paraputo guatemalensis	Hemiberlesia rapax	Parthenolecanium perlatum	Parthenolecanium perlatum	Duplachionaspis graminella	Phenacoccus madeirensis	Neotrionymus monstatus	Cerococcus cycliger	Trionymus calamagrostidis	Parlatoria asiatica	Lepidosaphes coreana	Pinnaspis buxi	Targionia vitis	Trionymus thulensis	Rhodococcus perornatus	Saissetia privigna	Pseudaulacaspis takahashii
149	Anophococcus herbaceus	Longicoccus psammophilus	Kermes bacciformis	Peliococcus chersonensis	Coccus longulus	Coccus longulus	Parlatoria cinerea	Lecanodiaspis africana	Lecanodiaspis africana	Ferrisia virgata	Coccura comari	Cerococcus ornatus	Conchaspis orchidarum	Palmaspis boliviae	Newsteadia tristani	Aulacaspis sumatrensis	Niveaspis argentata	Phenacoccus solenopsis	Hemiberlesia rapax	Paracoccus marginatus	Coccidohystrix insolita	Paracoccus marginatus	Hemiberlesia rapax	Paraputo guatemalensis	Brevennia rehi	Aonidiella aurantii	Kerria chinensis	Mycetaspis defectopalus	Kerria chinensis	Kerria chinensis	Kerria chinensis	Aspidiotus elaeidis	Kerria chinensis	Brevennia rehi	Phenacoccus tucumanus	Phenacoccus tucumanus	Phenacoccus arthrophyti	Erimococcus kimmericus	Parlatoria asiatica	Lecanopsis subterranea	Fonscolombia europaea	Duplachionaspis graminella	Chaetococcus phragmitis	Trionymus aberrans	Lichtensia viburni	Gossyparia salicicola	Phenacoccus evelinae	Kiritshenkella sacchari	Udinia catori
150	Peliococcus multispinus	Peliococcopsis parvicerarius	Scythia festuceti	Heliococcus glacialis	Coccus pseudomagnoliarum	Coccus pseudomagnoliarum	Rhodania porifera	Waxiella mimosae	Waxiella mimosae	Aulacaspis tubercularis	Ortheziola vejdovskyi	Dynaspidiotus californicus	Dinaspis aculeata	Diaspis gilloglyi	Clavaspidiotus apicalis	Mongrovaspis quadrispinosa	Palmaspis boliviae	Pseudischnaspis bowreyi	Brevennia rehi	Ceroplastes rusci	Aspidiotus elaeidis	Ceroplastes rusci	Brevennia rehi	Kerria chinensis	Pseudaulacaspis cockerelli	Coccus celatus	Pinnaspis buxi	Phenacoccus aceris	Pinnaspis buxi	Pinnaspis buxi	Pinnaspis buxi	Aonidiella aurantii	Pinnaspis buxi	Pseudaulacaspis cockerelli	Neocoelostoma xerophila	Neocoelostoma xerophila	Pseudococcus cryptus	Aspidiotus destructor	Duplachionaspis graminella	Metadenopus festucae	Cerococcus cycliger	Phenacoccus arthrophyti	Acanthococcus aceris	Fiorinia fioriniae	Pinnaspis buxi	Mercetaspis halimodendronis	Pseudococcus calceolariae	Milviscutulus mangiferae	Saissetia oleae
151	Vryburgia brevicruris	Fonscolombia incerta	Spilococcus halli	Ortheziola britannica	Hemiberlesia palmae	Hemiberlesia palmae	Parlatoria crotonis	Acantholecanium haloxyloni	Antonina panica	Chorizococcus rostellum	Coccus longulus	Ceroplastes cistudiformis	Greeniella javanensis	Ceroplastes albolineatus	Silvestraspis uberifera	Aclerda sacchari	Diaspis gilloglyi	Paraputo guatemalensis	Pseudaulacaspis cockerelli	Hemiberlesia rapax	Aonidiella aurantii	Hemiberlesia rapax	Pseudaulacaspis cockerelli	Pinnaspis buxi	Kerria lacca	Paracoccus interceptus	Pseudococcus microcirculus	Eulecanium tiliae	Pseudococcus microcirculus	Pseudococcus microcirculus	Pseudococcus microcirculus	Coccus celatus	Pseudococcus microcirculus	Kerria lacca	Akermes bruneri	Akermes bruneri	Lepidosaphes gloverii	Phenacoccus pumilus	Phenacoccus arthrophyti	Heliococcus mirabilis	Lecanopsis subterranea	Pseudococcus cryptus	Phenacoccus madeirensis	Lepidosaphes newsteadi	Fiorinia fioriniae	Phenacoccus strigosus	Vryburgia amaryllidis	Icerya seychellarum	Fiorinia fioriniae
152	Luzulaspis grandis	Rhizococcus micracanthus	Phenacoccus karaberdi	Poaspis jahandiezi	Cryptococcus aceris	Cryptococcus aceris	Neomargarodes festucae	Antonina panica	Aclerda subterranea	Neopulvinaria innumerabilis	Pulvinaria hydrangeae	Hypogeococcus boharti	Neochavesia eversi	Crenulaspidiotus portoricensis	Aspidiotus rigidus	Ceroplastes depressus	Ceroplastes albolineatus	Kerria chinensis	Kerria lacca	Brevennia rehi	Coccus celatus	Brevennia rehi	Kerria lacca	Pseudococcus microcirculus	Coccidohystrix insolita	Lopholeucaspis japonica	Ortheziola vejdovskyi	Orthezia urticae	Ortheziola vejdovskyi	Ortheziola vejdovskyi	Ortheziola vejdovskyi	Paracoccus interceptus	Ortheziola vejdovskyi	Coccidohystrix insolita	Pseudococcus mandio	Pseudococcus mandio	Chlidaspis asiatica	Trionymus multivorus	Pseudococcus cryptus	Pulvinaria rhizophila	Metadenopus festucae	Lepidosaphes gloverii	Erimococcus kimmericus	Kermes quercus	Lepidosaphes newsteadi	Trionymus dactylis	Xylococcus filiferus	Lopholeucaspis cockerelli	Pseudococcus viburni
153	Greenisca placida	Diaspidiotus sulci	Mirococcus inermis	Odonaspis secreta	Trionymus placatus	Trionymus placatus	Brevennia asphodeli	Aclerda subterranea	Amonostherium rorismarinis	Parlatoria cinerea	Parafairmairia gracilis	Acanthococcus dubius	Palinaspis barbata	Crypticerya abrahami	Duplachionaspis saccharifolii	Greeniella javanensis	Crenulaspidiotus portoricensis	Pinnaspis buxi	Coccidohystrix insolita	Pseudaulacaspis cockerelli	Paracoccus interceptus	Pseudaulacaspis cockerelli	Coccidohystrix insolita	Ortheziola vejdovskyi	Aspidiotus elaeidis	Conchaspis angraeci	Paracoccus marginatus	Aulacaspis rosae	Paracoccus marginatus	Paracoccus marginatus	Paracoccus marginatus	Lopholeucaspis japonica	Paracoccus marginatus	Aspidiotus elaeidis	Pseudococcus comstocki	Pseudococcus comstocki	Rhizopulvinaria turkestanica	Neotrionymus monstatus	Lepidosaphes gloverii	Lepidosaphes juniperi	Heliococcus mirabilis	Chlidaspis asiatica	Aspidiotus destructor	Trionymus levis	Kermes quercus	Geococcus coffeae	Aulacaspis yasumatsui	Ceroplastes newsteadi	Coccus alpinus
154	Trionymus phalaridis	Rhodania occulta	Pseudococcus comstocki	Balanococcus diminutus	Balanococcus singularis	Balanococcus singularis	Eulecanium ciliatum	Amonostherium rorismarinis	Diaspidiotus jaapi	Rhodania porifera	Parlatoria fluggeae	Crypticerya brasiliensis	Rastrococcus biggeri	Cryptostigma reticulolaminae	Froggattiella mcclurei	Rastrococcus biggeri	Crypticerya abrahami	Pseudococcus microcirculus	Aspidiotus elaeidis	Kerria lacca	Lopholeucaspis japonica	Kerria lacca	Aspidiotus elaeidis	Paracoccus marginatus	Aonidiella aurantii	Ceroputo pilosellae	Ceroplastes rusci	Atrococcus paludinus	Ceroplastes rusci	Ceroplastes rusci	Ceroplastes rusci	Conchaspis angraeci	Ceroplastes rusci	Aonidiella aurantii	Rastrococcus invadens	Rastrococcus invadens	Mirococcopsis ammophila	Parlatoria asiatica	Chlidaspis asiatica	Adelosoma phragmitidis	Pulvinaria rhizophila	Rhizopulvinaria turkestanica	Phenacoccus pumilus	Heliococcus bohemicus	Lepidosaphes malicola	Pseudococcus microcirculus	Rhizopulvinaria turkestanica	Vitrococcus conchiformis	Saissetia privigna
155	Coccidohystrix artemisiae	Chortinaspis subterranea	Anophococcus herbaceus	Exaeretopus formiceticola	Boreococcus ingricus	Boreococcus ingricus	Diaspidiotus uvae	Anophococcus sanguinairensis	Diaspidiotus thymbrae	Parlatoria crotonis	Voraspis ceratoniae	Melanaspis latipyga	Sangicoccus truncatispinus	Melanaspis squamea	Psoraleococcus multipori	Sangicoccus truncatispinus	Cryptostigma reticulolaminae	Ortheziola vejdovskyi	Aonidiella aurantii	Coccidohystrix insolita	Conchaspis angraeci	Coccidohystrix insolita	Aonidiella aurantii	Ceroplastes rusci	Coccus celatus	Umbaspis regularis	Hemiberlesia rapax	Diaspidiotus bavaricus	Hemiberlesia rapax	Hemiberlesia rapax	Hemiberlesia rapax	Ceroputo pilosellae	Hemiberlesia rapax	Coccus celatus	Chrysomphalus dictyospermi	Chrysomphalus dictyospermi	Neokaweckia rubra	Duplachionaspis graminella	Rhizopulvinaria turkestanica	Acanthomytilus intermittens	Lepidosaphes juniperi	Mirococcopsis ammophila	Trionymus multivorus	Eriopeltis lichtensteini	Ripersiella poltavae	Trionymus cynodontis	Greenisca brachypodii	Hemiberlesia palmae	Kiritshenkella sacchari
156	Phenacoccus transcaucasicus	Lepidosaphes flava	Peliococcus multispinus	Coccus longulus	Antonina crawi	Antonina crawi	Fonscolombia tomlinii	Diaspidiotus jaapi	Duplachionaspis sicula	Neomargarodes festucae	Voraspis nerii	Melanaspis tenebricosa	Greenaspis elongata	Nipaecoccus neogaeus	Aulacaspis sumatrensis	Greenaspis elongata	Melanaspis squamea	Paracoccus marginatus	Coccus celatus	Aspidiotus elaeidis	Ceroputo pilosellae	Aspidiotus elaeidis	Coccus celatus	Hemiberlesia rapax	Paracoccus interceptus	Nipaecoccus nipae	Brevennia rehi	Asterodiaspis quercicola	Brevennia rehi	Brevennia rehi	Brevennia rehi	Umbaspis regularis	Brevennia rehi	Paracoccus interceptus	Saissetia oleae	Saissetia oleae	Trionymus calamagrostidis	Phenacoccus arthrophyti	Mirococcopsis ammophila	Ferrisia virgata	Adelosoma phragmitidis	Neokaweckia rubra	Neotrionymus monstatus	Asterodiaspis minor	Fonscolombia amnicola	Diaspidiotus transcaspiensis	Lepidosaphes flava	Aonidomytilus albus	Milviscutulus mangiferae
157	Peliococcus chersonensis	Anophococcus confusus	Vryburgia brevicruris	Coccus pseudomagnoliarum	Rhizococcus coccineus	Rhizococcus coccineus	Dysmicoccus walkeri	Duplachionaspis sicula	Mycetaspis personata	Brevennia asphodeli	Pseudaulacaspis cockerelli	Niveaspis argentata	Aulacaspis vitis	Paraputo larai	Mongrovaspis quadrispinosa	Aulacaspis vitis	Nipaecoccus neogaeus	Ceroplastes rusci	Paracoccus interceptus	Aonidiella aurantii	Umbaspis regularis	Aonidiella aurantii	Paracoccus interceptus	Brevennia rehi	Lopholeucaspis japonica	Ferrisia dasylirii	Pseudaulacaspis cockerelli	Rhizococcus baldonensis	Pseudaulacaspis cockerelli	Pseudaulacaspis cockerelli	Pseudaulacaspis cockerelli	Nipaecoccus nipae	Pseudaulacaspis cockerelli	Lopholeucaspis japonica	Dysmicoccus debregeasiae	Dysmicoccus debregeasiae	Fonscolombia europaea	Pseudococcus cryptus	Neokaweckia rubra	Leucaspis pusilla	Acanthomytilus intermittens	Trionymus calamagrostidis	Parlatoria asiatica	Antonina crawi	Heliococcus bohemicus	Drosicha turkestanica	Rhizococcus desertus	Parlatoria crypta	Icerya seychellarum
158	Heliococcus glacialis	Planococcus ficus	Luzulaspis grandis	Hemiberlesia palmae	Lopholeucaspis japonica	Lopholeucaspis japonica	Anophococcus agropyri	Dynaspidiotus ericarum	Phenacoccus parvus	Eulecanium ciliatum	Cerococcus longipilosus	Diaspis gilloglyi	Coccus formicarii	Protodiaspis infidelis	Aclerda sacchari	Coccus formicarii	Paraputo larai	Hemiberlesia rapax	Lopholeucaspis japonica	Coccus celatus	Nipaecoccus nipae	Coccus celatus	Lopholeucaspis japonica	Pseudaulacaspis cockerelli	Conchaspis angraeci	Dysmicoccus mackenziei	Kerria lacca	Oceanaspidiotus spinosus	Kerria lacca	Kerria lacca	Kerria lacca	Ferrisia dasylirii	Kerria lacca	Conchaspis angraeci	Carulaspis minima	Carulaspis minima	Cerococcus cycliger	Lepidosaphes gloverii	Trionymus calamagrostidis	Phenacoccus parvus	Ferrisia virgata	Fonscolombia europaea	Duplachionaspis graminella	Coccidohystrix bispina	Eriopeltis lichtensteini	Acanthomytilus spinosus	Spilococcus furcatispinus	Ceroplastes toddaliae	Lopholeucaspis cockerelli
159	Ortheziola britannica	Aspidiotus destructor	Greenisca placida	Cryptococcus aceris	Rhizoecus falcifer	Rhizoecus falcifer	Trionymus aberrans	Nidularia balachowskii	Phenacoccus graminicola	Diaspidiotus uvae	Neomargarodes erythrocephalus	Ceroplastes albolineatus	Dactylopius ceylonicus	Pseudococcus sociabilis	Conchaspis orchidarum	Dactylopius ceylonicus	Protodiaspis infidelis	Brevennia rehi	Conchaspis angraeci	Paracoccus interceptus	Ferrisia dasylirii	Paracoccus interceptus	Conchaspis angraeci	Kerria lacca	Ceroputo pilosellae	Hypogeococcus othnius	Coccidohystrix insolita	Dysmicoccus texensis	Coccidohystrix insolita	Coccidohystrix insolita	Coccidohystrix insolita	Dysmicoccus mackenziei	Coccidohystrix insolita	Ceroputo pilosellae	Planococcus kenyae	Planococcus kenyae	Lecanopsis subterranea	Chlidaspis asiatica	Fonscolombia europaea	Russellaspis pustulans	Leucaspis pusilla	Cerococcus cycliger	Phenacoccus arthrophyti	Diaspidiotus turanicus	Asterodiaspis minor	Spilococcus flavus	Aonidiella citrina	Sudanaspis vuilleti	Ceroplastes newsteadi
160	Poaspis jahandiezi	Bambusaspis bambusae	Trionymus phalaridis	Trionymus placatus	Asterodiaspis repugnans	Asterodiaspis repugnans	Lecanopsis turcica	Mycetaspis personata	Anophococcus insignis	Fonscolombia tomlinii	Salicicola vayssierei	Cryptostigma reticulolaminae	Parthenolecanium persicae	Rhizoecus setosus	Dinaspis aculeata	Parthenolecanium persicae	Pseudococcus sociabilis	Pseudaulacaspis cockerelli	Ceroputo pilosellae	Lopholeucaspis japonica	Dysmicoccus mackenziei	Lopholeucaspis japonica	Ceroputo pilosellae	Coccidohystrix insolita	Umbaspis regularis	Mycetaspis defectopalus	Aspidiotus elaeidis	Dysmicoccus debregeasiae	Aspidiotus elaeidis	Aspidiotus elaeidis	Aspidiotus elaeidis	Hypogeococcus othnius	Aspidiotus elaeidis	Umbaspis regularis	Contigaspis zillae	Contigaspis zillae	Metadenopus festucae	Rhizopulvinaria turkestanica	Cerococcus cycliger	Trabutina mannipara	Phenacoccus parvus	Lecanopsis subterranea	Pseudococcus cryptus	Koroneaspis lonicerae	Antonina crawi	Rhizococcus zygophylli	Planchonia arabidis	Bambusaspis bambusae	Vitrococcus conchiformis
161	Odonaspis secreta	Chionaspis etrusca	Coccidohystrix artemisiae	Balanococcus singularis	Pseudaulacaspis cockerelli	Pseudaulacaspis cockerelli	Anophococcus cingulatus	Phenacoccus parvus	Coccura comari	Dysmicoccus walkeri	Chionaspis kabyliensis	Melanaspis squamea	Fiorinia japonica	Paracoccus solani	Greeniella javanensis	Fiorinia japonica	Rhizoecus setosus	Kerria lacca	Umbaspis regularis	Conchaspis angraeci	Hypogeococcus othnius	Conchaspis angraeci	Umbaspis regularis	Aspidiotus elaeidis	Nipaecoccus nipae	Phenacoccus aceris	Aonidiella aurantii	Adelosoma phragmitidis	Aonidiella aurantii	Aonidiella aurantii	Aonidiella aurantii	Mycetaspis defectopalus	Aonidiella aurantii	Nipaecoccus nipae	Pseudaspidoproctus hyphaeniacus	Pseudaspidoproctus hyphaeniacus	Heliococcus mirabilis	Mirococcopsis ammophila	Lecanopsis subterranea	Kiritshenkella sacchari	Russellaspis pustulans	Metadenopus festucae	Lepidosaphes gloverii	Rhizococcus munroi	Coccidohystrix bispina	Atrococcus fuscus	Planococcus ficus	Parlatoria pseudaspidiotus	Hemiberlesia palmae
162	Balanococcus diminutus	Rhizaspidiotus bivalvatus	Phenacoccus transcaucasicus	Boreococcus ingricus	Longicoccus psammophilus	Longicoccus psammophilus	Xylococcus filiferus	Phenacoccus graminicola	Ortheziola vejdovskyi	Anophococcus agropyri	Diaspidiotus laperrinei	Protodiaspis infidelis	Paralecanium expansum	Dysmicoccus gracilis	Neochavesia eversi	Paralecanium expansum	Paracoccus solani	Coccidohystrix insolita	Nipaecoccus nipae	Ceroputo pilosellae	Mycetaspis defectopalus	Ceroputo pilosellae	Nipaecoccus nipae	Aonidiella aurantii	Ferrisia dasylirii	Eulecanium tiliae	Coccus celatus	Fonscolombia europaea	Coccus celatus	Coccus celatus	Coccus celatus	Phenacoccus aceris	Coccus celatus	Ferrisia dasylirii	Adelosoma phragmitidis	Adelosoma phragmitidis	Pulvinaria rhizophila	Neokaweckia rubra	Metadenopus festucae	Aonidiella aurantii	Trabutina mannipara	Heliococcus mirabilis	Chlidaspis asiatica	Fonscolombia incerta	Diaspidiotus turanicus	Diaspidiotus leguminosum	Trionymus artemisiarum	Diaspidiotus gigas	Aonidomytilus albus
163	Exaeretopus formiceticola	Oceanaspidiotus spinosus	Peliococcus chersonensis	Antonina crawi	Peliococcopsis parvicerarius	Peliococcopsis parvicerarius	Parafairmairia bipartita	Anophococcus insignis	Coccus longulus	Pulvinaria psidii	Diaspidiotus maleti	Paracoccus solani	Formicococcus polysperes	Farinococcus multispinosus	Palinaspis barbata	Formicococcus polysperes	Dysmicoccus gracilis	Aspidiotus elaeidis	Ferrisia dasylirii	Umbaspis regularis	Phenacoccus aceris	Umbaspis regularis	Ferrisia dasylirii	Coccus celatus	Dysmicoccus mackenziei	Orthezia urticae	Paracoccus interceptus	Leucaspis pusilla	Paracoccus interceptus	Paracoccus interceptus	Paracoccus interceptus	Eulecanium tiliae	Paracoccus interceptus	Dysmicoccus mackenziei	Chrysomphalus aonidum	Chrysomphalus aonidum	Lepidosaphes juniperi	Trionymus calamagrostidis	Heliococcus mirabilis	Mercetaspis isis	Kiritshenkella sacchari	Pulvinaria rhizophila	Rhizopulvinaria turkestanica	Chaetococcus sulcii	Koroneaspis lonicerae	Fonscolombia setigera	Eulecanium sericeum	Neoselenaspidus silvaticus	Parlatoria crypta
164	Coccus longulus	Anapulvinaria pistaciae	Heliococcus glacialis	Rhizococcus coccineus	Fonscolombia incerta	Fonscolombia incerta	Chionaspis austriaca	Coccura comari	Pulvinaria hydrangeae	Trionymus aberrans	Micrococcus confusus	Dysmicoccus gracilis	Phenacoccus gossypii	Fiorinia turpiniae	Rastrococcus biggeri	Phenacoccus gossypii	Farinococcus multispinosus	Aonidiella aurantii	Dysmicoccus mackenziei	Nipaecoccus nipae	Eulecanium tiliae	Nipaecoccus nipae	Dysmicoccus mackenziei	Paracoccus interceptus	Hypogeococcus othnius	Aulacaspis rosae	Lopholeucaspis japonica	Diaspis boisduvalii	Lopholeucaspis japonica	Lopholeucaspis japonica	Lopholeucaspis japonica	Orthezia urticae	Lopholeucaspis japonica	Hypogeococcus othnius	Icerya seychellarum	Icerya seychellarum	Adelosoma phragmitidis	Fonscolombia europaea	Pulvinaria rhizophila	Ceroplastes brevicauda	Aonidiella aurantii	Lepidosaphes juniperi	Mirococcopsis ammophila	Pelionella tritubulatus	Diaspidiotus eurotiae	Nipaecoccus nipae	Lineaspis striata	Avricus arborescens	Ceroplastes toddaliae
165	Coccus pseudomagnoliarum	Pelionella tritubulatus	Ortheziola britannica	Lopholeucaspis japonica	Rhizococcus micracanthus	Rhizococcus micracanthus	Brevennia rehi	Ortheziola vejdovskyi	Parafairmairia gracilis	Lecanopsis turcica	Pulvinarisca serpentina	Farinococcus multispinosus	Pseudaulacaspis eugeniae	Aonidiella taxus	Sangicoccus truncatispinus	Comstockiella sabalis	Hordeolicoccus heterotrichus	Coccus celatus	Hypogeococcus othnius	Ferrisia dasylirii	Orthezia urticae	Ferrisia dasylirii	Hypogeococcus othnius	Lopholeucaspis japonica	Mycetaspis defectopalus	Atrococcus paludinus	Conchaspis angraeci	Voraspis nigerensis	Conchaspis angraeci	Conchaspis angraeci	Conchaspis angraeci	Aulacaspis rosae	Conchaspis angraeci	Mycetaspis defectopalus	Udinia catori	Udinia catori	Acanthomytilus intermittens	Cerococcus cycliger	Lepidosaphes juniperi	Ceroplastes personatus	Mercetaspis isis	Adelosoma phragmitidis	Neokaweckia rubra	Ferreroaspis hungarica	Phenacoccus tataricus	Antonina crawi	Pulvinariella mesembryanthemi	Saissetia somereni	Sudanaspis vuilleti
166	Hemiberlesia palmae	Aonidiella aurantii	Poaspis jahandiezi	Rhizoecus falcifer	Diaspidiotus sulci	Diaspidiotus sulci	Nemolecanium graniforme	Coccus longulus	Parlatoria fluggeae	Leucaspis signoreti	Anophococcus pseudinsignis	Fiorinia turpiniae	Dactylopius tomentosus	Drepanococcus cajani	Greenaspis elongata	Pseudaulacaspis eugeniae	Pseudococcus aurantiacus	Paracoccus interceptus	Mycetaspis defectopalus	Dysmicoccus mackenziei	Aulacaspis rosae	Dysmicoccus mackenziei	Mycetaspis defectopalus	Conchaspis angraeci	Phenacoccus aceris	Diaspidiotus bavaricus	Ceroputo pilosellae	Dysmicoccus grassii	Ceroputo pilosellae	Ceroputo pilosellae	Ceroputo pilosellae	Atrococcus paludinus	Ceroputo pilosellae	Phenacoccus aceris	Pulvinaria floccifera	Pulvinaria floccifera	Ferrisia virgata	Lecanopsis subterranea	Adelosoma phragmitidis	Mirococcus inermis	Ceroplastes brevicauda	Acanthomytilus intermittens	Trionymus calamagrostidis	Phenacoccus ferulae	Trionymus kirgisicus	Howardia biclavis	Parafairmairia bipartita	Lindingaspis opima	Bambusaspis bambusae
167	Cryptococcus aceris	Lineaspis striata	Odonaspis secreta	Asterodiaspis repugnans	Rhodania occulta	Rhodania occulta	Diaspidiotus osborni	Pulvinaria hydrangeae	Voraspis ceratoniae	Anophococcus cingulatus	Fonscolombia europaea	Aonidiella taxus	Cerococcus ornatus	Hordeolicoccus nephelii	Aulacaspis vitis	Dactylopius tomentosus	Formicococcus lingnani	Lopholeucaspis japonica	Phenacoccus aceris	Hypogeococcus othnius	Atrococcus paludinus	Hypogeococcus othnius	Phenacoccus aceris	Ceroputo pilosellae	Eulecanium tiliae	Asterodiaspis quercicola	Umbaspis regularis	Kuwanaspis bambusicola	Umbaspis regularis	Umbaspis regularis	Umbaspis regularis	Diaspidiotus bavaricus	Umbaspis regularis	Eulecanium tiliae	Carulaspis juniperi	Carulaspis juniperi	Leucaspis pusilla	Metadenopus festucae	Acanthomytilus intermittens	Contigaspis zillae	Ceroplastes personatus	Ferrisia virgata	Fonscolombia europaea	Anophococcus kondarensis	Pelionella tritubulatus	Rhizococcus reynei	Heliococcus glacialis	Selenaspidus malzyi	Parlatoria pseudaspidiotus
168	Trionymus placatus	Phenacoccus emansor	Balanococcus diminutus	Pseudaulacaspis cockerelli	Chortinaspis subterranea	Chortinaspis subterranea	Lepidosaphes pistaciae	Parafairmairia gracilis	Voraspis nerii	Xylococcus filiferus	Spilococcus mamillariae	Hordeolicoccus heterotrichus	Hypogeococcus boharti	Pulvinaria iceryi	Coccus formicarii	Cerococcus ornatus	Ripersiella multiporifera	Conchaspis angraeci	Eulecanium tiliae	Mycetaspis defectopalus	Diaspidiotus bavaricus	Mycetaspis defectopalus	Eulecanium tiliae	Umbaspis regularis	Orthezia urticae	Rhizococcus baldonensis	Nipaecoccus nipae	Melanaspis coccolobae	Nipaecoccus nipae	Nipaecoccus nipae	Nipaecoccus nipae	Asterodiaspis quercicola	Nipaecoccus nipae	Orthezia urticae	Fonscolombia porifera	Fonscolombia porifera	Phenacoccus parvus	Heliococcus mirabilis	Ferrisia virgata	Phenacoccus persimplex	Mirococcus inermis	Leucaspis pusilla	Cerococcus cycliger	Heterococcus tritici	Ferreroaspis hungarica	Vittacoccus longicornis	Diaspidiotus labiatarum	Porphyrophora polonica	Diaspidiotus gigas
169	Balanococcus singularis	Asterodiaspis roboris	Exaeretopus formiceticola	Longicoccus psammophilus	Lepidosaphes flava	Lepidosaphes flava	Melanaspis smilacis	Parlatoria fluggeae	Pseudaulacaspis cockerelli	Parafairmairia bipartita	Greenisca gouxi	Pseudococcus aurantiacus	Crypticerya brasiliensis	Antonina thaiensis	Dactylopius ceylonicus	Dynaspidiotus californicus	Coccus discrepans	Ceroputo pilosellae	Orthezia urticae	Phenacoccus aceris	Asterodiaspis quercicola	Phenacoccus aceris	Orthezia urticae	Nipaecoccus nipae	Aulacaspis rosae	Oceanaspidiotus spinosus	Ferrisia dasylirii	Cryptostigma urichi	Ferrisia dasylirii	Ferrisia dasylirii	Ferrisia dasylirii	Rhizococcus baldonensis	Ferrisia dasylirii	Aulacaspis rosae	Planococcus ficus	Planococcus ficus	Russellaspis pustulans	Pulvinaria rhizophila	Leucaspis pusilla	Rhizaspidiotus albatus	Contigaspis zillae	Phenacoccus parvus	Lecanopsis subterranea	Acanthococcus ulmarius	Phenacoccus ferulae	Kermes ilicis	Luzulaspis nemorosa	Margarodes vitis	Neoselenaspidus silvaticus
170	Boreococcus ingricus	Rhizococcus baldonensis	Coccus pseudomagnoliarum	Peliococcopsis parvicerarius	Anophococcus confusus	Anophococcus confusus	Fonscolombia abdita	Voraspis ceratoniae	Neomargarodes erythrocephalus	Chionaspis austriaca	Balanococcus diminutus	Drepanococcus cajani	Melanaspis latipyga	Rastrococcus tropicasiaticus	Parthenolecanium persicae	Ceroplastes cistudiformis	Pulvinaria iceryi	Umbaspis regularis	Aulacaspis rosae	Eulecanium tiliae	Rhizococcus baldonensis	Eulecanium tiliae	Aulacaspis rosae	Ferrisia dasylirii	Atrococcus paludinus	Dysmicoccus texensis	Dysmicoccus mackenziei	Lepidosaphes ussuriensis	Dysmicoccus mackenziei	Dysmicoccus mackenziei	Dysmicoccus mackenziei	Oceanaspidiotus spinosus	Dysmicoccus mackenziei	Atrococcus paludinus	Laminicoccus pandani	Laminicoccus pandani	Trabutina mannipara	Lepidosaphes juniperi	Phenacoccus parvus	Dysmicoccus walkeri	Phenacoccus persimplex	Russellaspis pustulans	Metadenopus festucae	Coccura convexa	Anophococcus kondarensis	Palaeococcus fuscipennis	Carulaspis visci	Ferrisia meridionalis	Avricus arborescens
171	Antonina crawi	Erimococcus kimmericus	Hemiberlesia palmae	Rhizococcus micracanthus	Planococcus ficus	Planococcus ficus	Parlatoreopsis longispina	Voraspis nerii	Salicicola vayssierei	Brevennia rehi	Diaspidiotus marani	Formicococcus lingnani	Melanaspis tenebricosa	Kerria lacca	Fiorinia japonica	Acanthococcus dubius	Dysmicoccus debregeasiae	Nipaecoccus nipae	Atrococcus paludinus	Orthezia urticae	Oceanaspidiotus spinosus	Orthezia urticae	Atrococcus paludinus	Dysmicoccus mackenziei	Diaspidiotus bavaricus	Dysmicoccus debregeasiae	Hypogeococcus othnius	Aspidiotus remaudierei	Hypogeococcus othnius	Hypogeococcus othnius	Hypogeococcus othnius	Dysmicoccus texensis	Hypogeococcus othnius	Diaspidiotus bavaricus	Lepidosaphes pinnaeformis	Lepidosaphes pinnaeformis	Kiritshenkella sacchari	Adelosoma phragmitidis	Russellaspis pustulans	Diaspidiotus transcaspiensis	Rhizaspidiotus albatus	Trabutina mannipara	Heliococcus mirabilis	Rhizococcus borchsenii	Heterococcus tritici	Luzulaspis dactylis	Pseudoparlatoria parlatorioides	Dynaspidiotus abietis	Saissetia somereni
172	Rhizococcus coccineus	Ceroplastes ceriferus	Cryptococcus aceris	Diaspidiotus sulci	Aspidiotus destructor	Aspidiotus destructor	Peliococcopsis parvicerarius	Pseudaulacaspis cockerelli	Carulaspis atlantica	Nemolecanium graniforme	Chaetococcus bambusae	Hordeolicoccus nephelii	Niveaspis argentata	Duplaspidiotus fossor	Paralecanium expansum	Palmaspis boliviae	Saccharolecanium krugeri	Ferrisia dasylirii	Diaspidiotus bavaricus	Aulacaspis rosae	Dysmicoccus texensis	Aulacaspis rosae	Diaspidiotus bavaricus	Hypogeococcus othnius	Asterodiaspis quercicola	Adelosoma phragmitidis	Mycetaspis defectopalus	Beesonia napiformis	Mycetaspis defectopalus	Mycetaspis defectopalus	Mycetaspis defectopalus	Dysmicoccus debregeasiae	Mycetaspis defectopalus	Asterodiaspis quercicola	Bambusaspis bambusae	Bambusaspis bambusae	Aonidiella aurantii	Acanthomytilus intermittens	Trabutina mannipara	Mercetaspis halimodendronis	Dysmicoccus walkeri	Kiritshenkella sacchari	Pulvinaria rhizophila	Mercetaspis sureyana	Acanthococcus ulmarius	Psilococcus ruber	Puto antennatus	Ortheziola vejdovskyi	Lindingaspis opima
173	Lopholeucaspis japonica	Mirococcopsis nagyi	Trionymus placatus	Rhodania occulta	Bambusaspis bambusae	Bambusaspis bambusae	Matsucoccus josephi	Fiorinia phoenicis	Chionaspis kabyliensis	Diaspidiotus osborni	Aulacaspis crawii	Ripersiella multiporifera	Palmaspis boliviae	Ceroplastes confluens	Formicococcus polysperes	Diaspis gilloglyi	Kerria lacca	Dysmicoccus mackenziei	Asterodiaspis quercicola	Atrococcus paludinus	Dysmicoccus debregeasiae	Atrococcus paludinus	Asterodiaspis quercicola	Mycetaspis defectopalus	Rhizococcus baldonensis	Fonscolombia europaea	Phenacoccus aceris	Saissetia neglecta	Phenacoccus aceris	Phenacoccus aceris	Phenacoccus aceris	Adelosoma phragmitidis	Phenacoccus aceris	Rhizococcus baldonensis	Insignorthezia insignis	Insignorthezia insignis	Mercetaspis isis	Ferrisia virgata	Kiritshenkella sacchari	Drosicha turkestanica	Diaspidiotus transcaspiensis	Aonidiella aurantii	Lepidosaphes juniperi	Eulecanium ficiphilum	Coccura convexa	Scythia festuceti	Contigaspis zillae	Phenacoccus tucumanus	Selenaspidus malzyi
174	Rhizoecus falcifer	Ripersia corynephori	Balanococcus singularis	Chortinaspis subterranea	Lepidosaphes malicola	Lepidosaphes malicola	Bodenheimera rachelae	Neomargarodes erythrocephalus	Diaspidiotus maleti	Lepidosaphes pistaciae	Heliococcus radicicola	Coccus discrepans	Diaspis gilloglyi	Ceroplastes janeirensis	Phenacoccus gossypii	Ceroplastes albolineatus	Duplaspidiotus fossor	Hypogeococcus othnius	Rhizococcus baldonensis	Diaspidiotus bavaricus	Adelosoma phragmitidis	Diaspidiotus bavaricus	Rhizococcus baldonensis	Phenacoccus aceris	Oceanaspidiotus spinosus	Leucaspis pusilla	Eulecanium tiliae	Asterolecanium epidendri	Eulecanium tiliae	Eulecanium tiliae	Eulecanium tiliae	Fonscolombia europaea	Eulecanium tiliae	Oceanaspidiotus spinosus	Mycetaspis personata	Mycetaspis personata	Ceroplastes brevicauda	Leucaspis pusilla	Aonidiella aurantii	Acanthomytilus spinosus	Mercetaspis halimodendronis	Mercetaspis isis	Adelosoma phragmitidis	Pulvinaria salicicola	Rhizococcus borchsenii	Leucaspis signoreti	Hemiberlesia lataniae	Ovaticoccus agavium	Porphyrophora polonica
175	Asterodiaspis repugnans	Neokaweckia laeticoris	Boreococcus ingricus	Lepidosaphes flava	Chionaspis etrusca	Chionaspis etrusca	Antonina purpurea	Salicicola vayssierei	Discodiaspis numidica	Melanaspis smilacis	Cerococcus cycliger	Dysmicoccus debregeasiae	Ceroplastes albolineatus	Crenulaspidiotus anticheir	Comstockiella sabalis	Crenulaspidiotus portoricensis	Kuwanaspis bambusicola	Mycetaspis defectopalus	Oceanaspidiotus spinosus	Asterodiaspis quercicola	Fonscolombia europaea	Asterodiaspis quercicola	Oceanaspidiotus spinosus	Eulecanium tiliae	Dysmicoccus texensis	Diaspis boisduvalii	Orthezia urticae	Hypogeococcus boharti	Orthezia urticae	Orthezia urticae	Orthezia urticae	Leucaspis pusilla	Orthezia urticae	Dysmicoccus texensis	Howardia biclavis	Howardia biclavis	Ceroplastes personatus	Phenacoccus parvus	Mercetaspis isis	Spilococcus flavus	Drosicha turkestanica	Ceroplastes brevicauda	Acanthomytilus intermittens	Cerococcus longipilosus	Mercetaspis sureyana	Acanthococcus thymi	Duplachionaspis erianthi	Parthenolecanium perlatum	Margarodes vitis
176	Pseudaulacaspis cockerelli	Rhizococcus cantium	Antonina crawi	Anophococcus confusus	Rhizaspidiotus bivalvatus	Oceanaspidiotus spinosus	Diaspidiotus caucasicus	Carulaspis atlantica	Micrococcus confusus	Fonscolombia abdita	Icerya seychellarum	Antonina thaiensis	Crenulaspidiotus portoricensis	Asterodiaspis quercicola	Pseudaulacaspis eugeniae	Crypticerya abrahami	Ceroplastes confluens	Phenacoccus aceris	Dysmicoccus texensis	Rhizococcus baldonensis	Leucaspis pusilla	Rhizococcus baldonensis	Dysmicoccus texensis	Orthezia urticae	Dysmicoccus debregeasiae	Voraspis nigerensis	Aulacaspis rosae	Pseudococcus odermatti	Aulacaspis rosae	Aulacaspis rosae	Aulacaspis rosae	Diaspis boisduvalii	Aulacaspis rosae	Dysmicoccus debregeasiae	Vitrococcus conchiformis	Vitrococcus conchiformis	Mirococcus inermis	Russellaspis pustulans	Ceroplastes brevicauda	Atrococcus fuscus	Acanthomytilus spinosus	Ceroplastes personatus	Ferrisia virgata	Mercetaspis calligoni	Eulecanium ficiphilum	Pseudaulacaspis cockerelli	Fonscolombia amnicola	Akermes bruneri	Ferrisia meridionalis
177	Longicoccus psammophilus	Ceroplastes floridensis	Rhizococcus coccineus	Planococcus ficus	Oceanaspidiotus spinosus	Anapulvinaria pistaciae	Eriococcus williamsi	Chionaspis kabyliensis	Mohelnaspis toletana	Parlatoreopsis longispina	Rhodococcus perornatus	Rastrococcus tropicasiaticus	Crypticerya abrahami	Kiritshenkella sacchari	Dactylopius tomentosus	Nipaecoccus neogaeus	Ceroplastes janeirensis	Eulecanium tiliae	Dysmicoccus debregeasiae	Oceanaspidiotus spinosus	Diaspis boisduvalii	Oceanaspidiotus spinosus	Dysmicoccus debregeasiae	Aulacaspis rosae	Adelosoma phragmitidis	Dysmicoccus grassii	Atrococcus paludinus	Rutherfordia major	Atrococcus paludinus	Atrococcus paludinus	Atrococcus paludinus	Voraspis nigerensis	Atrococcus paludinus	Adelosoma phragmitidis	Chaetococcus bambusae	Chaetococcus bambusae	Contigaspis zillae	Trabutina mannipara	Ceroplastes personatus	Diaspidiotus leguminosum	Spilococcus flavus	Mirococcus inermis	Leucaspis pusilla	Rhizaspidiotus secretus	Pulvinaria salicicola	Exaeretopus formiceticola	Kermes gibbosus	Neomargarodes erythrocephalus	Dynaspidiotus abietis
178	Peliococcopsis parvicerarius	Parlatoria camelliae	Lopholeucaspis japonica	Aspidiotus destructor	Anapulvinaria pistaciae	Pelionella tritubulatus	Mohelnaspis massiliensis	Diaspidiotus laperrinei	Paraepidiaspis staticicola	Matsucoccus josephi	Pulvinaria urbicola	Saccharolecanium krugeri	Cryptostigma reticulolaminae	Philephedra broadwayi	Cerococcus ornatus	Paraputo larai	Crenulaspidiotus anticheir	Orthezia urticae	Adelosoma phragmitidis	Dysmicoccus texensis	Voraspis nigerensis	Dysmicoccus texensis	Adelosoma phragmitidis	Atrococcus paludinus	Fonscolombia europaea	Kuwanaspis bambusicola	Diaspidiotus bavaricus	Aulacaspis tegalensis	Diaspidiotus bavaricus	Diaspidiotus bavaricus	Diaspidiotus bavaricus	Dysmicoccus grassii	Diaspidiotus bavaricus	Fonscolombia europaea	Peliococcus chersonensis	Peliococcus chersonensis	Phenacoccus persimplex	Kiritshenkella sacchari	Mirococcus inermis	Pinnaspis strachani	Atrococcus fuscus	Contigaspis zillae	Phenacoccus parvus	Peliococcus zillae	Cerococcus longipilosus	Coccus longulus	Peliococcus multispinus	Selenaspidus albus	Ortheziola vejdovskyi
179	Fonscolombia incerta	Gueriniella serratulae	Rhizoecus falcifer	Bambusaspis bambusae	Pelionella tritubulatus	Rhizococcus desertus	Diaspidiotus elaeagni	Diaspidiotus maleti	Pulvinarisca serpentina	Bodenheimera rachelae	Chaetococcus sulcii	Kerria lacca	Melanaspis squamea	Capitisetella migrans	Dynaspidiotus californicus	Pseudococcus sociabilis	Asterodiaspis quercicola	Aulacaspis rosae	Fonscolombia europaea	Dysmicoccus debregeasiae	Dysmicoccus grassii	Dysmicoccus debregeasiae	Fonscolombia europaea	Diaspidiotus bavaricus	Leucaspis pusilla	Melanaspis coccolobae	Asterodiaspis quercicola	Opuntiaspis carinata	Asterodiaspis quercicola	Asterodiaspis quercicola	Asterodiaspis quercicola	Kuwanaspis bambusicola	Asterodiaspis quercicola	Leucaspis pusilla	Anophococcus insignis	Anophococcus insignis	Rhizaspidiotus albatus	Aonidiella aurantii	Contigaspis zillae	Aspidiotus nerii	Diaspidiotus leguminosum	Phenacoccus persimplex	Russellaspis pustulans	Mirococcopsis rubida	Mercetaspis calligoni	Kermes bacciformis	Ceroplastes rusci	Entaspidiotus magnus	Phenacoccus tucumanus
180	Rhizococcus micracanthus	Dimargarodes mediterraneus	Asterodiaspis repugnans	Lepidosaphes malicola	Rhizococcus desertus	Aonidiella aurantii	Diaspidiotus prunorum	Discodiaspis numidica	Anophococcus pseudinsignis	Antonina purpurea	Metadenopus festucae	Duplaspidiotus fossor	Nipaecoccus neogaeus	Rhizoecus latus	Ceroplastes cistudiformis	Rhizoecus setosus	Kiritshenkella sacchari	Atrococcus paludinus	Leucaspis pusilla	Adelosoma phragmitidis	Kuwanaspis bambusicola	Adelosoma phragmitidis	Leucaspis pusilla	Asterodiaspis quercicola	Diaspis boisduvalii	Cryptostigma urichi	Rhizococcus baldonensis	Icerya imperatae	Rhizococcus baldonensis	Rhizococcus baldonensis	Rhizococcus baldonensis	Melanaspis coccolobae	Rhizococcus baldonensis	Diaspis boisduvalii	Phenacoccus interruptus	Phenacoccus interruptus	Dysmicoccus walkeri	Mercetaspis isis	Phenacoccus persimplex	Udinia farquharsoni	Pinnaspis strachani	Rhizaspidiotus albatus	Trabutina mannipara	Paratrionymus halocharis	Rhizaspidiotus secretus	Hemiberlesia palmae	Diaspidiotus slavonicus	Hemiberlesia mammillaris	Ovaticoccus agavium
181	Diaspidiotus sulci	Phenacoccus persimplex	Pseudaulacaspis cockerelli	Chionaspis etrusca	Aonidiella aurantii	Lineaspis striata	Ritsemia pupifera	Micrococcus confusus	Fonscolombia europaea	Diaspidiotus caucasicus	Volvicoccus volvifer	Kuwanaspis bambusicola	Paraputo larai	Crenulaspidiotus truncus	Hypogeococcus boharti	Paracoccus solani	Philephedra broadwayi	Diaspidiotus bavaricus	Diaspis boisduvalii	Fonscolombia europaea	Melanaspis coccolobae	Fonscolombia europaea	Diaspis boisduvalii	Rhizococcus baldonensis	Voraspis nigerensis	Lepidosaphes ussuriensis	Oceanaspidiotus spinosus	Pseudococcus aurantiacus	Oceanaspidiotus spinosus	Oceanaspidiotus spinosus	Oceanaspidiotus spinosus	Cryptostigma urichi	Oceanaspidiotus spinosus	Voraspis nigerensis	Diaspidiotus zonatus	Diaspidiotus zonatus	Diaspidiotus transcaspiensis	Ceroplastes brevicauda	Rhizaspidiotus albatus	Duplachionaspis erianthi	Aspidiotus nerii	Dysmicoccus walkeri	Kiritshenkella sacchari	Antonina vera	Peliococcus zillae	Spilococcus halli	Uhleria araucariae	Pseudococcus comstocki	Parthenolecanium perlatum
182	Rhodania occulta	Dynaspidiotus ephedrarum	Longicoccus psammophilus	Rhizaspidiotus bivalvatus	Lineaspis striata	Phenacoccus emansor	Coccidohystrix splendens	Mohelnaspis toletana	Spilococcus mamillariae	Eriococcus williamsi	Acanthomytilus sacchari	Ceroplastes confluens	Protodiaspis infidelis	Eriobalachowskya valenzuelae	Acanthococcus dubius	Dysmicoccus gracilis	Capitisetella migrans	Asterodiaspis quercicola	Voraspis nigerensis	Leucaspis pusilla	Cryptostigma urichi	Leucaspis pusilla	Voraspis nigerensis	Oceanaspidiotus spinosus	Dysmicoccus grassii	Aspidiotus remaudierei	Dysmicoccus texensis	Maconellicoccus multipori	Dysmicoccus texensis	Dysmicoccus texensis	Dysmicoccus texensis	Lepidosaphes ussuriensis	Dysmicoccus texensis	Dysmicoccus grassii	Lepidosaphes newsteadi	Lepidosaphes newsteadi	Mercetaspis halimodendronis	Ceroplastes personatus	Dysmicoccus walkeri	Trionymus cynodontis	Udinia farquharsoni	Diaspidiotus transcaspiensis	Aonidiella aurantii	Epidiaspis zygophylli	Mirococcopsis rubida	Poaspis jahandiezi	Spilococcus nanae	Laminicoccus pandani	Akermes bruneri
183	Chortinaspis subterranea	Mirococcopsis ammophila	Peliococcopsis parvicerarius	Oceanaspidiotus spinosus	Phenacoccus emansor	Acanthomytilus jablonowskii	Rhizococcus istresianus	Paraepidiaspis staticicola	Greenisca gouxi	Mohelnaspis massiliensis	Asterolecanium epidendri	Crenulaspidiotus anticheir	Pseudococcus sociabilis	Lantanacoccus sauroides	Crypticerya brasiliensis	Farinococcus multispinosus	Rhizoecus latus	Rhizococcus baldonensis	Dysmicoccus grassii	Diaspis boisduvalii	Lepidosaphes ussuriensis	Diaspis boisduvalii	Dysmicoccus grassii	Dysmicoccus texensis	Kuwanaspis bambusicola	Beesonia napiformis	Dysmicoccus debregeasiae	Planococcus litchi	Dysmicoccus debregeasiae	Dysmicoccus debregeasiae	Dysmicoccus debregeasiae	Aspidiotus remaudierei	Dysmicoccus debregeasiae	Kuwanaspis bambusicola	Sudanaspis vuilleti	Sudanaspis vuilleti	Drosicha turkestanica	Mirococcus inermis	Diaspidiotus transcaspiensis	Rhizococcus zygophylli	Duplachionaspis erianthi	Mercetaspis halimodendronis	Mercetaspis isis	Fonscolombia stipae	Paratrionymus halocharis	Cryptococcus aceris	Parlatoria theae	Bambusaspis miliaris	Neomargarodes erythrocephalus
184	Lepidosaphes flava	Eriococcus williamsi	Fonscolombia incerta	Anapulvinaria pistaciae	Acanthomytilus jablonowskii	Asterodiaspis roboris	Rhodococcus turanicus	Pulvinarisca serpentina	Balanococcus diminutus	Diaspidiotus elaeagni	Heliococcus sulcii	Asterodiaspis quercicola	Rhizoecus setosus	Lecanodiaspis rugosa	Melanaspis latipyga	Fiorinia turpiniae	Crenulaspidiotus truncus	Oceanaspidiotus spinosus	Kuwanaspis bambusicola	Voraspis nigerensis	Aspidiotus remaudierei	Voraspis nigerensis	Kuwanaspis bambusicola	Dysmicoccus debregeasiae	Melanaspis coccolobae	Saissetia neglecta	Adelosoma phragmitidis	Trionymus townesi	Adelosoma phragmitidis	Adelosoma phragmitidis	Adelosoma phragmitidis	Beesonia napiformis	Adelosoma phragmitidis	Melanaspis coccolobae	Lichtensia viburni	Lichtensia viburni	Acanthomytilus spinosus	Contigaspis zillae	Mercetaspis halimodendronis	Cryptoparlatoreopsis halli	Trionymus cynodontis	Drosicha turkestanica	Ceroplastes brevicauda	Heliococcus montanus	Antonina vera	Atrococcus parvulus	Hemiberlesia cyanophylli	Parlatoria crotonis	Selenaspidus albus
185	Anophococcus confusus	Mohelnaspis massiliensis	Rhizococcus micracanthus	Pelionella tritubulatus	Asterodiaspis roboris	Rhizococcus baldonensis	Targionia porifera	Anophococcus pseudinsignis	Diaspidiotus marani	Diaspidiotus prunorum	Ceroplastes cirripediformis	Kiritshenkella sacchari	Paracoccus solani	Melanaspis eglandulosa	Melanaspis tenebricosa	Aonidiella taxus	Eriobalachowskya valenzuelae	Dysmicoccus texensis	Melanaspis coccolobae	Dysmicoccus grassii	Beesonia napiformis	Dysmicoccus grassii	Melanaspis coccolobae	Adelosoma phragmitidis	Cryptostigma urichi	Asterolecanium epidendri	Fonscolombia europaea	Kuwanaspis neolinearis	Fonscolombia europaea	Fonscolombia europaea	Fonscolombia europaea	Saissetia neglecta	Fonscolombia europaea	Cryptostigma urichi	Furchadaspis zamiae	Furchadaspis zamiae	Spilococcus flavus	Phenacoccus persimplex	Drosicha turkestanica	Chaetococcus turanicus	Rhizococcus zygophylli	Acanthomytilus spinosus	Ceroplastes personatus	Heliococcus salviae	Epidiaspis zygophylli	Diaspidiotus sulci	Polystomophora orientalis	Ferrisia malvastra	Entaspidiotus magnus
186	Planococcus ficus	Rhizococcus saxatilis	Diaspidiotus sulci	Rhizococcus desertus	Rhizococcus baldonensis	Erimococcus kimmericus	Palmaspis phoenicis	Fonscolombia europaea	Chaetococcus bambusae	Ritsemia pupifera	Ovaticoccus agavium	Crenulaspidiotus truncus	Dysmicoccus gracilis	Mimosicerya schraderae	Niveaspis argentata	Hordeolicoccus heterotrichus	Lantanacoccus sauroides	Dysmicoccus debregeasiae	Cryptostigma urichi	Kuwanaspis bambusicola	Saissetia neglecta	Kuwanaspis bambusicola	Cryptostigma urichi	Fonscolombia europaea	Lepidosaphes ussuriensis	Hypogeococcus boharti	Leucaspis pusilla	Lepidosaphes tubulorum	Leucaspis pusilla	Leucaspis pusilla	Leucaspis pusilla	Asterolecanium epidendri	Leucaspis pusilla	Lepidosaphes ussuriensis	Selenaspidus malzyi	Selenaspidus malzyi	Atrococcus fuscus	Rhizaspidiotus albatus	Acanthomytilus spinosus	Parlatoria ephedrae	Cryptoparlatoreopsis halli	Spilococcus flavus	Mirococcus inermis	Phenacoccus kareliniae	Fonscolombia stipae	Eulecanium caraganae	Diaspidiotus distinctus	Cerococcus cycliger	Hemiberlesia mammillaris
187	Aspidiotus destructor	Ritsemia pupifera	Chortinaspis subterranea	Aonidiella aurantii	Erimococcus kimmericus	Ceroplastes ceriferus	Mercetaspis sureyana	Spilococcus mamillariae	Aulacaspis crawii	Rhizococcus istresianus	Phenacoccus avenae	Lantanacoccus sauroides	Farinococcus multispinosus	Mycococcus coperniciae	Palmaspis boliviae	Pseudococcus aurantiacus	Lecanodiaspis rugosa	Adelosoma phragmitidis	Lepidosaphes ussuriensis	Melanaspis coccolobae	Asterolecanium epidendri	Melanaspis coccolobae	Lepidosaphes ussuriensis	Leucaspis pusilla	Aspidiotus remaudierei	Pseudococcus odermatti	Diaspis boisduvalii	Leucaspis coniferarum	Diaspis boisduvalii	Diaspis boisduvalii	Diaspis boisduvalii	Hypogeococcus boharti	Diaspis boisduvalii	Aspidiotus remaudierei	Acanthococcus ulmarius	Acanthococcus ulmarius	Diaspidiotus leguminosum	Dysmicoccus walkeri	Spilococcus flavus	Targionia arthrophyti	Chaetococcus turanicus	Atrococcus fuscus	Contigaspis zillae	Phenacoccus memorabilis	Heliococcus montanus	Phenacoccus angustatus	Brevennia pulveraria	Contigaspis zillae	Pseudococcus comstocki
188	Bambusaspis bambusae	Aonidiella citrina	Lepidosaphes flava	Lineaspis striata	Ceroplastes ceriferus	Ripersia corynephori	Mercetaspis bicuspis	Greenisca gouxi	Heliococcus radicicola	Rhodococcus turanicus	Exaeretopus formiceticola	Melanaspis eglandulosa	Fiorinia turpiniae	Neochavesia caldasiae	Crenulaspidiotus portoricensis	Drepanococcus cajani	Melanaspis eglandulosa	Fonscolombia europaea	Aspidiotus remaudierei	Cryptostigma urichi	Hypogeococcus boharti	Cryptostigma urichi	Aspidiotus remaudierei	Diaspis boisduvalii	Beesonia napiformis	Rutherfordia major	Voraspis nigerensis	Phenacoccus saccharifolii	Voraspis nigerensis	Voraspis nigerensis	Voraspis nigerensis	Pseudococcus odermatti	Voraspis nigerensis	Beesonia napiformis	Coccura convexa	Coccura convexa	Pinnaspis strachani	Diaspidiotus transcaspiensis	Atrococcus fuscus	Nipponaclerda turanica	Parlatoria ephedrae	Diaspidiotus leguminosum	Phenacoccus persimplex	Porphyrophora odorata	Heliococcus salviae	Ortheziola britannica	Aspidiotus destructor	Chionaspis etrusca	Laminicoccus pandani
189	Lepidosaphes malicola	Parlatoria crotonis	Planococcus ficus	Phenacoccus emansor	Mirococcopsis nagyi	Neokaweckia laeticoris	Acantholecanium haloxyloni	Balanococcus diminutus	Cerococcus cycliger	Targionia porifera	Phenacoccus evelinae	Mimosicerya schraderae	Aonidiella taxus	Niveaspis cattleyae	Crypticerya abrahami	Formicococcus lingnani	Mimosicerya schraderae	Leucaspis pusilla	Beesonia napiformis	Lepidosaphes ussuriensis	Pseudococcus odermatti	Lepidosaphes ussuriensis	Beesonia napiformis	Voraspis nigerensis	Saissetia neglecta	Aulacaspis tegalensis	Dysmicoccus grassii	Coccus formicarii	Dysmicoccus grassii	Dysmicoccus grassii	Dysmicoccus grassii	Rutherfordia major	Dysmicoccus grassii	Saissetia neglecta	Rhizococcus borchsenii	Rhizococcus borchsenii	Aspidiotus nerii	Mercetaspis halimodendronis	Diaspidiotus leguminosum	Rhizococcus greeni	Targionia arthrophyti	Pinnaspis strachani	Rhizaspidiotus albatus	Rhizococcus arthrophyti	Phenacoccus kareliniae	Ceroplastes sinensis	Mycetaspis personata	Pseudaspidoproctus hyphaeniacus	Bambusaspis miliaris
190	Chionaspis etrusca	Pseudococcus microcirculus	Aspidiotus destructor	Acanthomytilus jablonowskii	Neokaweckia laeticoris	Rhizococcus cantium	Aclerda subterranea	Diaspidiotus marani	Icerya seychellarum	Palmaspis phoenicis	Pelionella manifecta	Mycococcus coperniciae	Hordeolicoccus heterotrichus	Palmaspis difficilis	Cryptostigma reticulolaminae	Hordeolicoccus nephelii	Mycococcus coperniciae	Diaspis boisduvalii	Saissetia neglecta	Aspidiotus remaudierei	Rutherfordia major	Aspidiotus remaudierei	Saissetia neglecta	Dysmicoccus grassii	Asterolecanium epidendri	Opuntiaspis carinata	Kuwanaspis bambusicola	Diaspis gilloglyi	Kuwanaspis bambusicola	Kuwanaspis bambusicola	Kuwanaspis bambusicola	Aulacaspis tegalensis	Kuwanaspis bambusicola	Asterolecanium epidendri	Neomargarodes erythrocephalus	Neomargarodes erythrocephalus	Udinia farquharsoni	Drosicha turkestanica	Pinnaspis strachani	Lecanodiaspis africana	Nipponaclerda turanica	Aspidiotus nerii	Dysmicoccus walkeri	Spilococcus erianthi	Phenacoccus memorabilis	Phenacoccus emansor	Acanthococcus ericae	Aspidiella sacchari	Parlatoria crotonis
191	Rhizaspidiotus bivalvatus	Antoninella parkeri	Lepidosaphes malicola	Asterodiaspis roboris	Rhizococcus cantium	Ceroplastes floridensis	Amonostherium rorismarinis	Chaetococcus bambusae	Diaspidiotus ancylus	Mercetaspis sureyana	Neotrionymus monstatus	Palmaspis difficilis	Pseudococcus aurantiacus	Protortonia ecuadorensis	Melanaspis squamea	Ripersiella multiporifera	Neochavesia caldasiae	Voraspis nigerensis	Asterolecanium epidendri	Beesonia napiformis	Aulacaspis tegalensis	Beesonia napiformis	Asterolecanium epidendri	Kuwanaspis bambusicola	Hypogeococcus boharti	Icerya imperatae	Melanaspis coccolobae	Furcaspis palmaria	Melanaspis coccolobae	Melanaspis coccolobae	Melanaspis coccolobae	Opuntiaspis carinata	Melanaspis coccolobae	Hypogeococcus boharti	Pseudaspidoproctus gramineus	Pseudaspidoproctus gramineus	Duplachionaspis erianthi	Acanthomytilus spinosus	Aspidiotus nerii	Dactylopius ceylonicus	Rhizococcus greeni	Udinia farquharsoni	Diaspidiotus transcaspiensis	Spilococcus expressus	Porphyrophora odorata	Humococcus orientalis	Phenacoccus perillustris	Pulvinaria saccharia	Ferrisia malvastra
192	Oceanaspidiotus spinosus	Puto borealis	Chionaspis etrusca	Rhizococcus baldonensis	Ceroplastes floridensis	Gueriniella serratulae	Anophococcus sanguinairensis	Aulacaspis crawii	Rhodococcus perornatus	Mercetaspis bicuspis	Heliococcus glacialis	Pseudoparlatoria mammata	Drepanococcus cajani	Pseudoparlatoria carolilehmanni	Nipaecoccus neogaeus	Coccus discrepans	Niveaspis cattleyae	Dysmicoccus grassii	Hypogeococcus boharti	Saissetia neglecta	Opuntiaspis carinata	Saissetia neglecta	Hypogeococcus boharti	Melanaspis coccolobae	Pseudococcus odermatti	Pseudococcus aurantiacus	Cryptostigma urichi	Rastrococcus chinensis	Cryptostigma urichi	Cryptostigma urichi	Cryptostigma urichi	Icerya imperatae	Cryptostigma urichi	Pseudococcus odermatti	Selenaspidus albus	Selenaspidus albus	Trionymus cynodontis	Spilococcus flavus	Udinia farquharsoni	Trionymus aberrans	Lecanodiaspis africana	Duplachionaspis erianthi	Mercetaspis halimodendronis	Trionymus copiosus	Rhizococcus arthrophyti	Trionymus multisetiger	Fonscolombia incerta	Chaetococcus bambusae	Cerococcus cycliger
193	Anapulvinaria pistaciae	Ripersiella tritici	Rhizaspidiotus bivalvatus	Erimococcus kimmericus	Parlatoria camelliae	Dimargarodes mediterraneus	Diaspidiotus jaapi	Heliococcus radicicola	Pulvinaria urbicola	Lecanodiaspis africana	Pelionella tritubulatus	Coccus capparidis	Formicococcus lingnani	Pseudoparlatoria mammata	Paraputo larai	Pulvinaria iceryi	Palmaspis difficilis	Kuwanaspis bambusicola	Pseudococcus odermatti	Asterolecanium epidendri	Icerya imperatae	Asterolecanium epidendri	Pseudococcus odermatti	Cryptostigma urichi	Rutherfordia major	Maconellicoccus multipori	Lepidosaphes ussuriensis	Rastrococcus rubellus	Lepidosaphes ussuriensis	Lepidosaphes ussuriensis	Lepidosaphes ussuriensis	Pseudococcus aurantiacus	Lepidosaphes ussuriensis	Rutherfordia major	Antonina vera	Antonina vera	Rhizococcus zygophylli	Atrococcus fuscus	Duplachionaspis erianthi	Trionymus levis	Dactylopius ceylonicus	Trionymus cynodontis	Drosicha turkestanica	Leucaspis pusilla	Spilococcus erianthi	Fonscolombia herbacea	Coccus pseudomagnoliarum	Gigantococcus maximus	Contigaspis zillae
194	Pelionella tritubulatus	Spilococcus furcatispinus	Oceanaspidiotus spinosus	Ceroplastes ceriferus	Gueriniella serratulae	Phenacoccus persimplex	Diaspidiotus thymbrae	Cerococcus cycliger	Chaetococcus sulcii	Waxiella mimosae	Misericoccus imperatae	Trionymus townesi	Hordeolicoccus nephelii	Coccus capparidis	Protodiaspis infidelis	Dysmicoccus debregeasiae	Protortonia ecuadorensis	Melanaspis coccolobae	Rutherfordia major	Hypogeococcus boharti	Pseudococcus aurantiacus	Hypogeococcus boharti	Rutherfordia major	Lepidosaphes ussuriensis	Aulacaspis tegalensis	Planococcus litchi	Aspidiotus remaudierei	Aulacaspis ferrisi	Aspidiotus remaudierei	Aspidiotus remaudierei	Aspidiotus remaudierei	Maconellicoccus multipori	Aspidiotus remaudierei	Aulacaspis tegalensis	Selenaspidus taizi	Selenaspidus taizi	Cryptoparlatoreopsis halli	Diaspidiotus leguminosum	Trionymus cynodontis	Lepidosaphes malicola	Trionymus aberrans	Rhizococcus zygophylli	Acanthomytilus spinosus	Parasaissetia nigra	Spilococcus expressus	Heliococcus atraphaxidis	Phenacoccus arthrophyti	Ceroplastes vinsonioides	Chionaspis etrusca
195	Rhizococcus desertus	Coccus viridis	Anapulvinaria pistaciae	Mirococcopsis nagyi	Dimargarodes mediterraneus	Dynaspidiotus ephedrarum	Dynaspidiotus ericarum	Icerya seychellarum	Metadenopus festucae	Acantholecanium haloxyloni	Trionymus angustifrons	Lepidosaphes ulmi	Ripersiella multiporifera	Trionymus townesi	Pseudococcus sociabilis	Antonina thaiensis	Pseudoparlatoria carolilehmanni	Cryptostigma urichi	Aulacaspis tegalensis	Pseudococcus odermatti	Maconellicoccus multipori	Pseudococcus odermatti	Aulacaspis tegalensis	Aspidiotus remaudierei	Opuntiaspis carinata	Trionymus townesi	Beesonia napiformis	Cameronaspis adinandrae	Beesonia napiformis	Beesonia napiformis	Beesonia napiformis	Planococcus litchi	Beesonia napiformis	Opuntiaspis carinata	Palaeolecanium bituberculatum	Palaeolecanium bituberculatum	Chaetococcus turanicus	Pinnaspis strachani	Rhizococcus zygophylli	Ripersiella poltavae	Trionymus levis	Cryptoparlatoreopsis halli	Spilococcus flavus	Leucaspis riccae	Trionymus copiosus	Neochionaspis kirgisica	Chionaspis austriaca	Odonaspis saccharicaulis	Pseudaspidoproctus hyphaeniacus
196	Aonidiella aurantii	Acanthococcus macedoniensis	Pelionella tritubulatus	Ripersia corynephori	Phenacoccus persimplex	Mirococcopsis ammophila	Nidularia balachowskii	Diaspidiotus ancylus	Volvicoccus volvifer	Antonina panica	Fonscolombia asphodeli	Pseudaonidia duplex	Coccus discrepans	Lepidosaphes ulmi	Rhizoecus setosus	Rastrococcus tropicasiaticus	Pseudoparlatoria mammata	Lepidosaphes ussuriensis	Opuntiaspis carinata	Rutherfordia major	Planococcus litchi	Rutherfordia major	Opuntiaspis carinata	Beesonia napiformis	Icerya imperatae	Kuwanaspis neolinearis	Saissetia neglecta	Hordeolicoccus crypteroniae	Saissetia neglecta	Saissetia neglecta	Saissetia neglecta	Trionymus townesi	Saissetia neglecta	Icerya imperatae	Hemiberlesia cyanophylli	Hemiberlesia cyanophylli	Parlatoria ephedrae	Aspidiotus nerii	Cryptoparlatoreopsis halli	Fonscolombia amnicola	Lepidosaphes malicola	Chaetococcus turanicus	Atrococcus fuscus	Ceroplastes floridensis	Leucaspis pusilla	Neokaweckia rubra	Coccidohystrix bispina	Aspidiotus ruandensis	Aspidiella sacchari
197	Lineaspis striata	Asterodiaspis viennae	Rhizococcus desertus	Neokaweckia laeticoris	Dynaspidiotus ephedrarum	Eriococcus williamsi	Mycetaspis personata	Rhodococcus perornatus	Acanthomytilus sacchari	Aclerda subterranea	Kuwania rubra	Planococcus litchi	Pulvinaria iceryi	Planococcus litchi	Paracoccus solani	Saccharolecanium krugeri	Coccus capparidis	Aspidiotus remaudierei	Icerya imperatae	Aulacaspis tegalensis	Trionymus townesi	Aulacaspis tegalensis	Icerya imperatae	Saissetia neglecta	Pseudococcus aurantiacus	Lepidosaphes tubulorum	Asterolecanium epidendri	Kuwanaspis suishana	Asterolecanium epidendri	Asterolecanium epidendri	Asterolecanium epidendri	Kuwanaspis neolinearis	Asterolecanium epidendri	Pseudococcus aurantiacus	Leucaspis pini	Leucaspis pini	Targionia arthrophyti	Udinia farquharsoni	Chaetococcus turanicus	Rhizococcus munroi	Ripersiella poltavae	Parlatoria ephedrae	Diaspidiotus leguminosum	Parafairmairia gracilis	Parasaissetia nigra	Ripersiella tritici	Fiorinia fioriniae	Udinia pattersoni	Pulvinaria saccharia
198	Phenacoccus emansor	Luzulaspis kosztarabi	Aonidiella aurantii	Rhizococcus cantium	Mirococcopsis ammophila	Mohelnaspis massiliensis	Phenacoccus parvus	Pulvinaria urbicola	Asterolecanium epidendri	Amonostherium rorismarinis	Pallulaspis retamae	Dactylopius coccus	Dysmicoccus debregeasiae	Dactylopius coccus	Dysmicoccus gracilis	Kerria lacca	Lepidosaphes ulmi	Beesonia napiformis	Pseudococcus aurantiacus	Opuntiaspis carinata	Kuwanaspis neolinearis	Opuntiaspis carinata	Pseudococcus aurantiacus	Asterolecanium epidendri	Maconellicoccus multipori	Leucaspis coniferarum	Hypogeococcus boharti	Narayanaspis eugeniae	Hypogeococcus boharti	Hypogeococcus boharti	Hypogeococcus boharti	Lepidosaphes tubulorum	Hypogeococcus boharti	Maconellicoccus multipori	Ferrisia malvastra	Ferrisia malvastra	Nipponaclerda turanica	Duplachionaspis erianthi	Parlatoria ephedrae	Fonscolombia incerta	Fonscolombia amnicola	Targionia arthrophyti	Pinnaspis strachani	Cerococcus cycliger	Leucaspis riccae	Neomargarodes aristidae	Lepidosaphes pinnaeformis	Cerococcus indicus	Chaetococcus bambusae
199	Acanthomytilus jablonowskii	Nemolecanium abietis	Lineaspis striata	Ceroplastes floridensis	Eriococcus williamsi	Rhizococcus saxatilis	Phenacoccus graminicola	Chaetococcus sulcii	Ferrisia malvastra	Anophococcus sanguinairensis	Bambusaspis miliaris	Lepidosaphes cocculi	Antonina thaiensis	Kuwanaspis linearis	Farinococcus multispinosus	Duplaspidiotus fossor	Pseudaonidia duplex	Saissetia neglecta	Maconellicoccus multipori	Icerya imperatae	Lepidosaphes tubulorum	Icerya imperatae	Maconellicoccus multipori	Hypogeococcus boharti	Planococcus litchi	Phenacoccus saccharifolii	Pseudococcus odermatti	Ortheziolamameti loebli	Pseudococcus odermatti	Pseudococcus odermatti	Pseudococcus odermatti	Leucaspis coniferarum	Pseudococcus odermatti	Planococcus litchi	Diaspis boisduvalii	Diaspis boisduvalii	Rhizococcus greeni	Trionymus cynodontis	Targionia arthrophyti	Chaetococcus sulcii	Rhizococcus munroi	Nipponaclerda turanica	Aspidiotus nerii	Pollinia pollini	Ceroplastes floridensis	Rhodania occulta	Metadenopus festucae	Africaspis communis	Gigantococcus maximus
200	Rhizococcus baldonensis	Phenacoccus sphagni	Acanthomytilus jablonowskii	Parlatoria camelliae	Mohelnaspis massiliensis	Ritsemia pupifera	Anophococcus insignis	Metadenopus festucae	Heliococcus sulcii	Diaspidiotus jaapi	Lepidosaphes pallida	Planococcus japonicus	Rastrococcus tropicasiaticus	Lepidosaphes cocculi	Fiorinia turpiniae	Kuwanaspis bambusicola	Dactylopius coccus	Asterolecanium epidendri	Planococcus litchi	Pseudococcus aurantiacus	Leucaspis coniferarum	Pseudococcus aurantiacus	Planococcus litchi	Pseudococcus odermatti	Trionymus townesi	Coccus formicarii	Rutherfordia major	Octaspidiotus australiensis	Rutherfordia major	Rutherfordia major	Rutherfordia major	Phenacoccus saccharifolii	Rutherfordia major	Trionymus townesi	Parlatoria camelliae	Parlatoria camelliae	Lecanodiaspis africana	Rhizococcus zygophylli	Nipponaclerda turanica	Diaspidiotus eurotiae	Fonscolombia incerta	Rhizococcus greeni	Udinia farquharsoni	Suturaspis pistaciae	Pollinia pollini	Physokermes sugonjaevi	Diaspidiotus turanicus	Waxiella mimosae	Ceroplastes vinsonioides
201	Erimococcus kimmericus	Rhizococcus erinaceus	Asterodiaspis roboris	Gueriniella serratulae	Rhizococcus saxatilis	Aonidiella citrina	Coccura comari	Volvicoccus volvifer	Ceroplastes cirripediformis	Diaspidiotus thymbrae	Morganella longispina	Paraputo leveri	Saccharolecanium krugeri	Pinnaspis theae	Aonidiella taxus	Ceroplastes confluens	Kuwanaspis linearis	Hypogeococcus boharti	Trionymus townesi	Maconellicoccus multipori	Phenacoccus saccharifolii	Maconellicoccus multipori	Trionymus townesi	Rutherfordia major	Kuwanaspis neolinearis	Diaspis gilloglyi	Aulacaspis tegalensis	Paraputo errabundus	Aulacaspis tegalensis	Aulacaspis tegalensis	Aulacaspis tegalensis	Coccus formicarii	Aulacaspis tegalensis	Kuwanaspis neolinearis	Dynaspidiotus britannicus	Dynaspidiotus britannicus	Dactylopius ceylonicus	Cryptoparlatoreopsis halli	Rhizococcus greeni	Phenacoccus tataricus	Chaetococcus sulcii	Lecanodiaspis africana	Duplachionaspis erianthi	Kermes roboris	Suturaspis pistaciae	Anophococcus confusus	Koroneaspis lonicerae	Selenaspidus taizi	Odonaspis saccharicaulis
202	Ceroplastes ceriferus	Rhizococcus palustris	Rhizococcus baldonensis	Dimargarodes mediterraneus	Ritsemia pupifera	Parlatoria crotonis	Ortheziola vejdovskyi	Acanthomytilus sacchari	Ovaticoccus agavium	Duplachionaspis sicula	Duplachionaspis divergens	Melanaspis elaeagni	Kerria lacca	Planococcus japonicus	Hordeolicoccus heterotrichus	Ceroplastes janeirensis	Pinnaspis theae	Pseudococcus odermatti	Kuwanaspis neolinearis	Planococcus litchi	Coccus formicarii	Planococcus litchi	Kuwanaspis neolinearis	Aulacaspis tegalensis	Lepidosaphes tubulorum	Furcaspis palmaria	Opuntiaspis carinata	Takahashilecanium rotundum	Opuntiaspis carinata	Opuntiaspis carinata	Opuntiaspis carinata	Diaspis gilloglyi	Opuntiaspis carinata	Lepidosaphes tubulorum	Melanaspis coccolobae	Melanaspis coccolobae	Trionymus aberrans	Chaetococcus turanicus	Lecanodiaspis africana	Trionymus kirgisicus	Diaspidiotus eurotiae	Dactylopius ceylonicus	Trionymus cynodontis	Rhodococcus perornatus	Pulvinaria psidii	Heliococcus halocnemi	Pseudococcus maritimus	Insignorthezia insignis	Aspidiotus ruandensis
203	Mirococcopsis nagyi	Rhizoecus elongatus	Erimococcus kimmericus	Phenacoccus persimplex	Aonidiella citrina	Pseudococcus microcirculus	Coccus longulus	Asterolecanium epidendri	Phenacoccus avenae	Dynaspidiotus ericarum	Maconellicoccus hirsutus	Exallomochlus camur	Duplaspidiotus fossor	Melanaspis elaeagni	Pseudococcus aurantiacus	Crenulaspidiotus anticheir	Paraputo leveri	Rutherfordia major	Lepidosaphes tubulorum	Trionymus townesi	Diaspis gilloglyi	Trionymus townesi	Lepidosaphes tubulorum	Opuntiaspis carinata	Leucaspis coniferarum	Rastrococcus chinensis	Icerya imperatae	Aulacaspis schizosoma	Icerya imperatae	Icerya imperatae	Icerya imperatae	Furcaspis palmaria	Icerya imperatae	Leucaspis coniferarum	Aspidiella sacchari	Aspidiella sacchari	Trionymus levis	Parlatoria ephedrae	Dactylopius ceylonicus	Aulacaspis tubercularis	Phenacoccus tataricus	Trionymus aberrans	Rhizococcus zygophylli	Rhizococcus reynei	Targionia nigra	Heliococcus varioporus	Trabutina mannipara	Praelongorthezia praelonga	Udinia pattersoni
204	Ripersia corynephori	Chlidaspis asiatica	Mirococcopsis nagyi	Dynaspidiotus ephedrarum	Parlatoria crotonis	Antoninella parkeri	Pulvinaria hydrangeae	Ferrisia malvastra	Exaeretopus formiceticola	Nidularia balachowskii	Poaspis jahandiezi	Rastrococcus rubellus	Kuwanaspis bambusicola	Exallomochlus camur	Drepanococcus cajani	Asterodiaspis quercicola	Melanaspis elaeagni	Aulacaspis tegalensis	Leucaspis coniferarum	Kuwanaspis neolinearis	Furcaspis palmaria	Kuwanaspis neolinearis	Leucaspis coniferarum	Icerya imperatae	Phenacoccus saccharifolii	Rastrococcus rubellus	Pseudococcus aurantiacus	Chionaspis himalaica	Pseudococcus aurantiacus	Pseudococcus aurantiacus	Pseudococcus aurantiacus	Rastrococcus chinensis	Pseudococcus aurantiacus	Phenacoccus saccharifolii	Cryptostigma urichi	Cryptostigma urichi	Lepidosaphes malicola	Targionia arthrophyti	Trionymus aberrans	Parafairmairia gracilis	Trionymus kirgisicus	Trionymus levis	Cryptoparlatoreopsis halli	Kermes ilicis	Pseudaonidia trilobitiformis	Mercetaspis arthrophyti	Pinnaspis strachani	Leucaspis pusilla	Cerococcus indicus
205	Neokaweckia laeticoris	Contigaspis zillae	Ripersia corynephori	Mirococcopsis ammophila	Pseudococcus microcirculus	Puto borealis	Parafairmairia gracilis	Heliococcus sulcii	Phenacoccus evelinae	Mycetaspis personata	Lepidosaphes pallidula	Bambusaspis longa	Ceroplastes confluens	Bambusaspis longa	Formicococcus lingnani	Kiritshenkella sacchari	Rastrococcus rubellus	Opuntiaspis carinata	Phenacoccus saccharifolii	Lepidosaphes tubulorum	Rastrococcus chinensis	Lepidosaphes tubulorum	Phenacoccus saccharifolii	Pseudococcus aurantiacus	Coccus formicarii	Aulacaspis ferrisi	Maconellicoccus multipori	Dysmicoccus williamsi	Maconellicoccus multipori	Maconellicoccus multipori	Maconellicoccus multipori	Rastrococcus rubellus	Maconellicoccus multipori	Coccus formicarii	Voraspis nigerensis	Voraspis nigerensis	Ripersiella poltavae	Nipponaclerda turanica	Trionymus levis	Kermes roboris	Aulacaspis tubercularis	Lepidosaphes malicola	Chaetococcus turanicus	Vittacoccus longicornis	Pseudaspidoproctus hyphaeniacus	Nudicauda nigra	Trabutina crassispinosa	Unaspis euonymi	Africaspis communis
206	Rhizococcus cantium	Filippia follicularis	Neokaweckia laeticoris	Eriococcus williamsi	Antoninella parkeri	Ripersiella tritici	Pseudaulacaspis cockerelli	Ovaticoccus agavium	Pelionella manifecta	Phenacoccus parvus	Aonidiella orientalis	Parlatoria mytilaspiformis	Ceroplastes janeirensis	Parlatoria mytilaspiformis	Hordeolicoccus nephelii	Philephedra broadwayi	Bambusaspis longa	Icerya imperatae	Coccus formicarii	Leucaspis coniferarum	Rastrococcus rubellus	Leucaspis coniferarum	Coccus formicarii	Maconellicoccus multipori	Diaspis gilloglyi	Cameronaspis adinandrae	Planococcus litchi	Fiorinia himalaica	Planococcus litchi	Planococcus litchi	Planococcus litchi	Aulacaspis ferrisi	Planococcus litchi	Diaspis gilloglyi	Kaweckia glyceriae	Kaweckia glyceriae	Fonscolombia amnicola	Rhizococcus greeni	Lepidosaphes malicola	Rhodococcus perornatus	Parafairmairia gracilis	Ripersiella poltavae	Parlatoria ephedrae	Trionymus placatus	Insignorthezia insignis	Poaspis kondarensis	Mercetaspis halli	Diaspidiotus zonatus	Waxiella mimosae
207	Ceroplastes floridensis	Lepidosaphes pistaciae	Rhizococcus cantium	Mohelnaspis massiliensis	Puto borealis	Spilococcus furcatispinus	Fiorinia phoenicis	Phenacoccus avenae	Neotrionymus monstatus	Phenacoccus graminicola	Pseudaonidia duplex	Planococcus dendrobii	Crenulaspidiotus anticheir	Planococcus dendrobii	Ripersiella multiporifera	Capitisetella migrans	Tachardina aurantiaca	Pseudococcus aurantiacus	Diaspis gilloglyi	Phenacoccus saccharifolii	Aulacaspis ferrisi	Phenacoccus saccharifolii	Diaspis gilloglyi	Planococcus litchi	Furcaspis palmaria	Hordeolicoccus crypteroniae	Trionymus townesi	Kerria nepalensis	Trionymus townesi	Trionymus townesi	Trionymus townesi	Cameronaspis adinandrae	Trionymus townesi	Furcaspis palmaria	Mirococcopsis subterranea	Mirococcopsis subterranea	Rhizococcus munroi	Lecanodiaspis africana	Ripersiella poltavae	Rhizococcus reynei	Kermes roboris	Fonscolombia amnicola	Targionia arthrophyti	Pulvinaria psidii	Leucaspis pini	Porphyrophora nuda	Nemolecanium graniforme	Melanaspis tenax	Selenaspidus taizi
208	Parlatoria camelliae	Kuwanaspis howardi	Parlatoria camelliae	Rhizococcus saxatilis	Ripersiella tritici	Acanthococcus melnikensis	Cerococcus longipilosus	Exaeretopus formiceticola	Heliococcus glacialis	Anophococcus insignis	Kuwanaspis howardi	Tachardina aurantiaca	Asterodiaspis quercicola	Trionymus palauensis	Coccus discrepans	Rhizoecus latus	Ferrisia terani	Maconellicoccus multipori	Furcaspis palmaria	Coccus formicarii	Cameronaspis adinandrae	Coccus formicarii	Furcaspis palmaria	Trionymus townesi	Rastrococcus chinensis	Kuwanaspis suishana	Kuwanaspis neolinearis	Myrtaspis syzygii	Kuwanaspis neolinearis	Kuwanaspis neolinearis	Kuwanaspis neolinearis	Hordeolicoccus crypteroniae	Kuwanaspis neolinearis	Rastrococcus chinensis	Parlatoria theae	Parlatoria theae	Fonscolombia incerta	Dactylopius ceylonicus	Fonscolombia amnicola	Kermes ilicis	Rhodococcus perornatus	Rhizococcus munroi	Nipponaclerda turanica	Targionia nigra	Pseudococcus cryptus	Brevennia rehi	Mirococcopsis ammophila	Icerya aegyptiaca	Insignorthezia insignis
209	Gueriniella serratulae	Acanthopulvinaria orientalis	Gueriniella serratulae	Ritsemia pupifera	Spilococcus furcatispinus	Diaspidiotus osborni	Carulaspis atlantica	Phenacoccus evelinae	Pelionella tritubulatus	Coccura comari	Luzulaspis dactylis	Trionymus palauensis	Philephedra broadwayi	Ferrisia terani	Pulvinaria iceryi	Crenulaspidiotus truncus	Palmaspis truncata	Planococcus litchi	Rastrococcus chinensis	Diaspis gilloglyi	Hordeolicoccus crypteroniae	Diaspis gilloglyi	Rastrococcus chinensis	Kuwanaspis neolinearis	Rastrococcus rubellus	Narayanaspis eugeniae	Lepidosaphes tubulorum	Neoquernaspis beshearae	Lepidosaphes tubulorum	Lepidosaphes tubulorum	Lepidosaphes tubulorum	Kuwanaspis suishana	Lepidosaphes tubulorum	Rastrococcus rubellus	Cryptococcus fagisuga	Cryptococcus fagisuga	Chaetococcus sulcii	Trionymus aberrans	Rhizococcus munroi	Vittacoccus longicornis	Rhizococcus reynei	Fonscolombia incerta	Rhizococcus greeni	Pseudaonidia trilobitiformis	Fonscolombia tomlinii	Neomargarodes festucae	Puto kondarensis	Palmaspis urichi	Praelongorthezia praelonga
210	Dimargarodes mediterraneus	Aulacaspis crawii	Dimargarodes mediterraneus	Aonidiella citrina	Acanthococcus melnikensis	Coccus viridis	Mohelnaspis toletana	Pelionella manifecta	Misericoccus imperatae	Ortheziola vejdovskyi	Scythia festuceti	Ferrisia terani	Capitisetella migrans	Palmaspis truncata	Dysmicoccus debregeasiae	Eriobalachowskya valenzuelae	Mixorthezia reynei	Trionymus townesi	Rastrococcus rubellus	Furcaspis palmaria	Kuwanaspis suishana	Furcaspis palmaria	Rastrococcus rubellus	Lepidosaphes tubulorum	Aulacaspis ferrisi	Ortheziolamameti loebli	Leucaspis coniferarum	Neoquernaspis nepalensis	Leucaspis coniferarum	Leucaspis coniferarum	Leucaspis coniferarum	Narayanaspis eugeniae	Leucaspis coniferarum	Aulacaspis ferrisi	Dysmicoccus grassii	Dysmicoccus grassii	Diaspidiotus eurotiae	Trionymus levis	Fonscolombia incerta	Trionymus placatus	Kermes ilicis	Chaetococcus sulcii	Lecanodiaspis africana	Pseudaspidoproctus hyphaeniacus	Mirococcopsis subterranea	Lopholeucaspis japonica	Aonidia mediterranea	Phenacoccus herreni	Leucaspis pusilla
211	Phenacoccus persimplex	Balanococcus scirpi	Phenacoccus persimplex	Parlatoria crotonis	Diaspidiotus osborni	Asterodiaspis viennae	Paraepidiaspis staticicola	Neotrionymus monstatus	Trionymus angustifrons	Coccus longulus	Anophococcus herbaceus	Palmaspis truncata	Rhizoecus latus	Mixorthezia reynei	Antonina thaiensis	Lantanacoccus sauroides	Parlatoria citri	Kuwanaspis neolinearis	Aulacaspis ferrisi	Rastrococcus chinensis	Narayanaspis eugeniae	Rastrococcus chinensis	Aulacaspis ferrisi	Leucaspis coniferarum	Cameronaspis adinandrae	Octaspidiotus australiensis	Phenacoccus saccharifolii	Platylecanium nepalense	Phenacoccus saccharifolii	Phenacoccus saccharifolii	Phenacoccus saccharifolii	Ortheziolamameti loebli	Phenacoccus saccharifolii	Cameronaspis adinandrae	Gigantococcus maximus	Gigantococcus maximus	Phenacoccus tataricus	Lepidosaphes malicola	Chaetococcus sulcii	Coccus viridis	Vittacoccus longicornis	Diaspidiotus eurotiae	Dactylopius ceylonicus	Insignorthezia insignis	Parlatoria proteus	Pelionella tritubulatus	Aonidiella aurantii	Furchadaspis zamiae	Unaspis euonymi
212	Dynaspidiotus ephedrarum	Atrococcus arakelianae	Dynaspidiotus ephedrarum	Pseudococcus microcirculus	Coccus viridis	Nemolecanium abietis	Anophococcus pseudinsignis	Heliococcus glacialis	Fonscolombia asphodeli	Pulvinaria hydrangeae	Acanthomytilus jablonowskii	Mixorthezia reynei	Eriobalachowskya valenzuelae	Ripersiella saintpauliae	Rastrococcus tropicasiaticus	Lecanodiaspis rugosa	Pseudaulacaspis varicosa	Lepidosaphes tubulorum	Cameronaspis adinandrae	Rastrococcus rubellus	Ortheziolamameti loebli	Rastrococcus rubellus	Cameronaspis adinandrae	Phenacoccus saccharifolii	Hordeolicoccus crypteroniae	Paraputo errabundus	Coccus formicarii	Pseudaulacaspis sasakawai	Coccus formicarii	Coccus formicarii	Coccus formicarii	Octaspidiotus australiensis	Coccus formicarii	Hordeolicoccus crypteroniae	Ceroplastes vinsonioides	Ceroplastes vinsonioides	Trionymus kirgisicus	Ripersiella poltavae	Diaspidiotus eurotiae	Pulvinaria psidii	Trionymus placatus	Phenacoccus tataricus	Trionymus aberrans	Leucaspis pini	Hemiberlesia lataniae	Oceanaspidiotus spinosus	Trionymus thulensis	Hemiberlesia diffinis	Diaspidiotus zonatus
213	Mirococcopsis ammophila	Rhodococcus turanicus	Mirococcopsis ammophila	Antoninella parkeri	Acanthococcus macedoniensis	Phenacoccus sphagni	Fonscolombia europaea	Pelionella tritubulatus	Kuwania rubra	Parafairmairia gracilis	Rhizococcus cactearum	Parlatoria citri	Lantanacoccus sauroides	Insignorthezia smythi	Saccharolecanium krugeri	Mycococcus coperniciae	Pinnaspis dracaenae	Leucaspis coniferarum	Hordeolicoccus crypteroniae	Aulacaspis ferrisi	Octaspidiotus australiensis	Aulacaspis ferrisi	Hordeolicoccus crypteroniae	Coccus formicarii	Kuwanaspis suishana	Takahashilecanium rotundum	Diaspis gilloglyi	Pseudaulacaspis takahashii	Diaspis gilloglyi	Diaspis gilloglyi	Diaspis gilloglyi	Paraputo errabundus	Diaspis gilloglyi	Kuwanaspis suishana	Rhizoecus falcifer	Rhizoecus falcifer	Aulacaspis tubercularis	Fonscolombia amnicola	Phenacoccus tataricus	Hemiberlesia rapax	Coccus viridis	Trionymus kirgisicus	Trionymus levis	Pseudococcus cryptus	Ortheziola vejdovskyi	Asterolecanium epidendri	Gossyparia salicicola	Fonscolombia europaea	Melanaspis tenax
214	Eriococcus williamsi	Suturaspis archangelskyae	Eriococcus williamsi	Puto borealis	Asterodiaspis viennae	Rhizococcus erinaceus	Spilococcus mamillariae	Misericoccus imperatae	Pallulaspis retamae	Pseudaulacaspis cockerelli	Parlatoreopsis chinensis	Pseudaulacaspis varicosa	Lecanodiaspis rugosa	Mixorthezia karpatti	Kerria lacca	Neochavesia caldasiae	Icerya zimmermanni	Phenacoccus saccharifolii	Kuwanaspis suishana	Cameronaspis adinandrae	Paraputo errabundus	Cameronaspis adinandrae	Kuwanaspis suishana	Diaspis gilloglyi	Narayanaspis eugeniae	Aulacaspis schizosoma	Furcaspis palmaria	Rutherfordia malloti	Furcaspis palmaria	Furcaspis palmaria	Furcaspis palmaria	Takahashilecanium rotundum	Furcaspis palmaria	Narayanaspis eugeniae	Aspidiotus ruandensis	Aspidiotus ruandensis	Parafairmairia gracilis	Rhizococcus munroi	Trionymus kirgisicus	Lagosinia strachani	Pulvinaria psidii	Aulacaspis tubercularis	Lepidosaphes malicola	Fonscolombia tomlinii	Fonscolombia europaea	Ovaticoccus agavium	Mercetaspis halimodendronis	Pseudaspidoproctus gramineus	Icerya aegyptiaca
215	Mohelnaspis massiliensis	Geococcus coffeae	Mohelnaspis massiliensis	Ripersiella tritici	Luzulaspis kosztarabi	Rhizoecus elongatus	Greenisca gouxi	Trionymus angustifrons	Bambusaspis miliaris	Fiorinia phoenicis	Trionymus cynodontis	Pinnaspis dracaenae	Melanaspis eglandulosa	Palmaspis degenerata	Duplaspidiotus fossor	Niveaspis cattleyae	Semelaspidus artocarpi	Coccus formicarii	Narayanaspis eugeniae	Hordeolicoccus crypteroniae	Takahashilecanium rotundum	Hordeolicoccus crypteroniae	Narayanaspis eugeniae	Furcaspis palmaria	Ortheziolamameti loebli	Chionaspis himalaica	Rastrococcus chinensis	Parthenolecanium corni	Rastrococcus chinensis	Rastrococcus chinensis	Rastrococcus chinensis	Aulacaspis schizosoma	Rastrococcus chinensis	Ortheziolamameti loebli	Udinia pattersoni	Udinia pattersoni	Kermes roboris	Fonscolombia incerta	Aulacaspis tubercularis	Saissetia oleae	Hemiberlesia rapax	Parafairmairia gracilis	Ripersiella poltavae	Mirococcopsis subterranea	Acanthococcus roboris	Diaspidiotus alni	Phenacoccus strigosus	Ceroplastes destructor	Palmaspis urichi
216	Rhizococcus saxatilis	Pseudoparlatoria ostreata	Rhizococcus saxatilis	Spilococcus furcatispinus	Nemolecanium abietis	Chlidaspis asiatica	Balanococcus diminutus	Fonscolombia asphodeli	Morganella longispina	Cerococcus longipilosus	Didesmococcus unifasciatus	Icerya zimmermanni	Mimosicerya schraderae	Pseudococcus neomicrocirculus	Kuwanaspis bambusicola	Protortonia ecuadorensis	Stictacanthus azadirachtae	Diaspis gilloglyi	Ortheziolamameti loebli	Kuwanaspis suishana	Aulacaspis schizosoma	Kuwanaspis suishana	Ortheziolamameti loebli	Rastrococcus chinensis	Octaspidiotus australiensis	Dysmicoccus williamsi	Rastrococcus rubellus	Eriopeltis festucae	Rastrococcus rubellus	Rastrococcus rubellus	Rastrococcus rubellus	Chionaspis himalaica	Rastrococcus rubellus	Octaspidiotus australiensis	Pseudococcus importatus	Pseudococcus importatus	Rhodococcus perornatus	Chaetococcus sulcii	Parafairmairia gracilis	Acantholecanium haloxyloni	Lagosinia strachani	Kermes roboris	Fonscolombia amnicola	Parlatoria proteus	Porphyrophora polonica	Longicoccus psammophilus	Trionymus dactylis	Pseudococcus calceolariae	Phenacoccus herreni
217	Ritsemia pupifera	Parlatoria pseudaspidiotus	Ritsemia pupifera	Acanthococcus melnikensis	Phenacoccus sphagni	Contigaspis zillae	Diaspidiotus marani	Kuwania rubra	Duplachionaspis divergens	Diaspidiotus laperrinei	Pulvinaria aurantii	Ripersiella saintpauliae	Neochavesia caldasiae	Rhizoecus demerarae	Ceroplastes janeirensis	Pseudoparlatoria carolilehmanni	Insignorthezia smythi	Furcaspis palmaria	Octaspidiotus australiensis	Narayanaspis eugeniae	Chionaspis himalaica	Narayanaspis eugeniae	Octaspidiotus australiensis	Rastrococcus rubellus	Paraputo errabundus	Fiorinia himalaica	Aulacaspis ferrisi	Physokermes hemicryphus	Aulacaspis ferrisi	Aulacaspis ferrisi	Aulacaspis ferrisi	Dysmicoccus williamsi	Aulacaspis ferrisi	Paraputo errabundus	Icerya aegyptiaca	Icerya aegyptiaca	Rhizococcus reynei	Diaspidiotus eurotiae	Kermes roboris	Ceroplastes floridensis	Saissetia oleae	Rhodococcus perornatus	Rhizococcus munroi	Hemiberlesia lataniae	Kaweckia glyceriae	Anophococcus herbaceus	Duplachionaspis noaeae	Lindingaspis picea	Furchadaspis zamiae
218	Aonidiella citrina	Kuwania minuta	Aonidiella citrina	Diaspidiotus osborni	Rhizococcus erinaceus	Filippia follicularis	Chaetococcus bambusae	Pallulaspis retamae	Poaspis jahandiezi	Discodiaspis numidica	Anophococcus kondarensis	Semelaspidus artocarpi	Niveaspis cattleyae	Furchadaspis zamiae	Kiritshenkella sacchari	Coccus capparidis	Mixorthezia karpatti	Rastrococcus chinensis	Paraputo errabundus	Ortheziolamameti loebli	Dysmicoccus williamsi	Ortheziolamameti loebli	Paraputo errabundus	Aulacaspis ferrisi	Takahashilecanium rotundum	Kerria nepalensis	Cameronaspis adinandrae	Saccharicoccus sacchari	Cameronaspis adinandrae	Cameronaspis adinandrae	Cameronaspis adinandrae	Fiorinia himalaica	Cameronaspis adinandrae	Takahashilecanium rotundum	Coccus pseudohesperidum	Coccus pseudohesperidum	Kermes ilicis	Phenacoccus tataricus	Rhodococcus perornatus	Lepidosaphes flava	Acantholecanium haloxyloni	Rhizococcus reynei	Fonscolombia incerta	Ortheziola vejdovskyi	Puto superbus	Asterodiaspis repugnans	Ritsemia pupifera	Ceroplastes elaeis	Hemiberlesia diffinis
219	Parlatoria crotonis	Lecanopsis taurica	Parlatoria crotonis	Coccus viridis	Rhizococcus palustris	Matsucoccus feytaudi	Aulacaspis crawii	Bambusaspis miliaris	Luzulaspis dactylis	Anophococcus pseudinsignis	Pulvinaria horii	Stictacanthus azadirachtae	Palmaspis difficilis	Parlatoria blanchardi	Philephedra broadwayi	Trionymus townesi	Palmaspis degenerata	Rastrococcus rubellus	Takahashilecanium rotundum	Octaspidiotus australiensis	Fiorinia himalaica	Octaspidiotus australiensis	Takahashilecanium rotundum	Cameronaspis adinandrae	Aulacaspis schizosoma	Myrtaspis syzygii	Hordeolicoccus crypteroniae	Parthenolecanium rufulum	Hordeolicoccus crypteroniae	Hordeolicoccus crypteroniae	Hordeolicoccus crypteroniae	Kerria nepalensis	Hordeolicoccus crypteroniae	Aulacaspis schizosoma	Acanthococcus azaleae	Acanthococcus azaleae	Vittacoccus longicornis	Trionymus kirgisicus	Rhizococcus reynei	Pseudotargionia glandulosa	Ceroplastes floridensis	Kermes ilicis	Chaetococcus sulcii	Fonscolombia europaea	Anophococcus cingulatus	Luzulaspis grandis	Targionia porifera	Inglisia theobromae	Fonscolombia europaea
220	Pseudococcus microcirculus	Longicoccus festucae	Pseudococcus microcirculus	Acanthococcus macedoniensis	Rhizoecus elongatus	Lepidosaphes pistaciae	Heliococcus radicicola	Lepidosaphes pallida	Scythia festuceti	Fonscolombia europaea	Chlidaspis asiatica	Insignorthezia smythi	Protortonia ecuadorensis	Octaspidiotus australiensis	Capitisetella migrans	Lepidosaphes ulmi	Pseudococcus neomicrocirculus	Aulacaspis ferrisi	Aulacaspis schizosoma	Paraputo errabundus	Kerria nepalensis	Paraputo errabundus	Aulacaspis schizosoma	Hordeolicoccus crypteroniae	Chionaspis himalaica	Neoquernaspis beshearae	Kuwanaspis suishana	Lepidosaphes conchiformis	Kuwanaspis suishana	Kuwanaspis suishana	Kuwanaspis suishana	Myrtaspis syzygii	Kuwanaspis suishana	Chionaspis himalaica	Kuwanaspis bambusicola	Kuwanaspis bambusicola	Trionymus placatus	Aulacaspis tubercularis	Kermes ilicis	Pseudaspidoproctus hyphaeniacus	Lepidosaphes flava	Vittacoccus longicornis	Diaspidiotus eurotiae	Acanthococcus roboris	Pelionella manifecta	Greenisca placida	Phenacoccus querculus	Ceroplastes ceriferus	Pseudaspidoproctus gramineus
221	Antoninella parkeri	Mirococcopsis avetianae	Antoninella parkeri	Asterodiaspis viennae	Chlidaspis asiatica	Kuwanaspis howardi	Cerococcus cycliger	Morganella longispina	Anophococcus herbaceus	Spilococcus mamillariae	Kuwanaspis bambusicola	Mixorthezia karpatti	Pseudoparlatoria carolilehmanni	Chrysomphalus pinnulifer	Rhizoecus latus	Pseudaonidia duplex	Rhizoecus demerarae	Cameronaspis adinandrae	Chionaspis himalaica	Takahashilecanium rotundum	Myrtaspis syzygii	Takahashilecanium rotundum	Chionaspis himalaica	Kuwanaspis suishana	Dysmicoccus williamsi	Neoquernaspis nepalensis	Narayanaspis eugeniae	Asterodiaspis variolosa	Narayanaspis eugeniae	Narayanaspis eugeniae	Narayanaspis eugeniae	Neoquernaspis beshearae	Narayanaspis eugeniae	Dysmicoccus williamsi	Pulvinariella mesembryanthemi	Pulvinariella mesembryanthemi	Coccus viridis	Parafairmairia gracilis	Vittacoccus longicornis	Neomargarodes aristidae	Pseudotargionia glandulosa	Trionymus placatus	Phenacoccus tataricus	Porphyrophora polonica	Phenacoccus karaberdi	Trionymus phalaridis	Trionymus cynodontis	Pseudococcus importatus	Ceroplastes destructor
222	Puto borealis	Polystomophora ostiaplurima	Puto borealis	Luzulaspis kosztarabi	Contigaspis zillae	Acanthopulvinaria orientalis	Icerya seychellarum	Duplachionaspis divergens	Acanthomytilus jablonowskii	Greenisca gouxi	Atrococcus arakelianae	Palmaspis degenerata	Pseudoparlatoria mammata	Parlatoreopsis chinensis	Crenulaspidiotus truncus	Planococcus litchi	Nipponorthezinella guadalcanalia	Hordeolicoccus crypteroniae	Dysmicoccus williamsi	Aulacaspis schizosoma	Neoquernaspis beshearae	Aulacaspis schizosoma	Dysmicoccus williamsi	Narayanaspis eugeniae	Fiorinia himalaica	Platylecanium nepalense	Ortheziolamameti loebli	Eulecanium douglasi	Ortheziolamameti loebli	Ortheziolamameti loebli	Ortheziolamameti loebli	Neoquernaspis nepalensis	Ortheziolamameti loebli	Fiorinia himalaica	Rhizococcus devoniensis	Rhizococcus devoniensis	Pulvinaria psidii	Kermes roboris	Trionymus placatus	Unaspis euonymi	Pseudaspidoproctus hyphaeniacus	Coccus viridis	Trionymus kirgisicus	Kaweckia glyceriae	Rhodania porifera	Trionymus placatus	Diaspidiotus transcaspiensis	Pseudococcus landoi	Pseudococcus calceolariae
223	Ripersiella tritici	Rhizococcus zernae	Ripersiella tritici	Phenacoccus sphagni	Filippia follicularis	Aulacaspis crawii	Diaspidiotus ancylus	Maconellicoccus hirsutus	Asterodiaspis roboris	Balanococcus diminutus	Diaspidiotus armenicus	Pseudococcus neomicrocirculus	Trionymus townesi	Lepidosaphes laterochitinosa	Eriobalachowskya valenzuelae	Dactylopius coccus	Furchadaspis zamiae	Kuwanaspis suishana	Fiorinia himalaica	Chionaspis himalaica	Neoquernaspis nepalensis	Chionaspis himalaica	Fiorinia himalaica	Ortheziolamameti loebli	Kerria nepalensis	Pseudaulacaspis sasakawai	Octaspidiotus australiensis	Trionymus perrisii	Octaspidiotus australiensis	Octaspidiotus australiensis	Octaspidiotus australiensis	Platylecanium nepalense	Octaspidiotus australiensis	Kerria nepalensis	Poaspis jahandiezi	Poaspis jahandiezi	Hemiberlesia rapax	Rhodococcus perornatus	Coccus viridis	Selenaspidus articulatus	Neomargarodes aristidae	Pulvinaria psidii	Aulacaspis tubercularis	Puto superbus	Heliococcus sulcii	Rhizaspidiotus bivalvatus	Drosicha turkestanica	Pulvinariella mesembryanthemi	Lindingaspis picea
224	Spilococcus furcatispinus	Trionymus artemisiarum	Spilococcus furcatispinus	Rhizococcus palustris	Matsucoccus feytaudi	Balanococcus scirpi	Rhodococcus perornatus	Lepidosaphes pallidula	Rhizococcus cactearum	Diaspidiotus marani	Ripersiella palestineae	Rhizoecus demerarae	Lepidosaphes ulmi	Lepidosaphes camelliae	Lecanodiaspis rugosa	Kuwanaspis linearis	Lepidosaphes tapleyi	Narayanaspis eugeniae	Kerria nepalensis	Dysmicoccus williamsi	Platylecanium nepalense	Dysmicoccus williamsi	Kerria nepalensis	Octaspidiotus australiensis	Myrtaspis syzygii	Pseudaulacaspis takahashii	Paraputo errabundus	Physokermes piceae	Paraputo errabundus	Paraputo errabundus	Paraputo errabundus	Pseudaulacaspis sasakawai	Paraputo errabundus	Myrtaspis syzygii	Lepidosaphes ussuriensis	Lepidosaphes ussuriensis	Lagosinia strachani	Rhizococcus reynei	Pulvinaria psidii	Coccus pseudomagnoliarum	Unaspis euonymi	Hemiberlesia rapax	Parafairmairia gracilis	Anophococcus cingulatus	Rhodococcus spiraeae	Duplachionaspis graminella	Acanthomytilus spinosus	Duplachionaspis natalensis	Ceroplastes elaeis
225	Acanthococcus melnikensis	Aonidia mediterranea	Acanthococcus melnikensis	Rhizoecus elongatus	Lepidosaphes pistaciae	Atrococcus arakelianae	Pulvinaria urbicola	Aonidiella orientalis	Trionymus cynodontis	Chaetococcus bambusae	Cryptoparlatoreopsis halli	Nipponorthezinella guadalcanalia	Pseudaonidia duplex	Chionaspis pinifoliae	Melanaspis eglandulosa	Lepidosaphes cocculi	Parlatoria blanchardi	Ortheziolamameti loebli	Myrtaspis syzygii	Fiorinia himalaica	Pseudaulacaspis sasakawai	Fiorinia himalaica	Myrtaspis syzygii	Paraputo errabundus	Neoquernaspis beshearae	Rutherfordia malloti	Takahashilecanium rotundum	Parthenolecanium fletcheri	Takahashilecanium rotundum	Takahashilecanium rotundum	Takahashilecanium rotundum	Pseudaulacaspis takahashii	Takahashilecanium rotundum	Neoquernaspis beshearae	Duplachionaspis natalensis	Duplachionaspis natalensis	Saissetia oleae	Kermes ilicis	Hemiberlesia rapax	Ceroplastodes zavattarii	Selenaspidus articulatus	Lagosinia strachani	Kermes roboris	Pelionella manifecta	Rhizococcus saxatilis	Bambusaspis bambusae	Spilococcus flavus	Unaspis yanonensis	Inglisia theobromae
226	Diaspidiotus osborni	Dysmicoccus wistariae	Diaspidiotus osborni	Chlidaspis asiatica	Kuwanaspis howardi	Rhodococcus turanicus	Chaetococcus sulcii	Pseudaonidia duplex	Gomezmenoraspis pinicola	Aulacaspis crawii	Poaspis intermedia	Furchadaspis zamiae	Planococcus litchi	Diaspidiotus ancylus	Mimosicerya schraderae	Pinnaspis theae	Chrysomphalus pinnulifer	Octaspidiotus australiensis	Neoquernaspis beshearae	Kerria nepalensis	Pseudaulacaspis takahashii	Kerria nepalensis	Neoquernaspis beshearae	Takahashilecanium rotundum	Neoquernaspis nepalensis	Parthenolecanium corni	Aulacaspis schizosoma	Phenacoccus piceae	Aulacaspis schizosoma	Aulacaspis schizosoma	Aulacaspis schizosoma	Rutherfordia malloti	Aulacaspis schizosoma	Neoquernaspis nepalensis	Psilococcus ruber	Psilococcus ruber	Acantholecanium haloxyloni	Vittacoccus longicornis	Lagosinia strachani	Waxiella egbara	Coccus pseudomagnoliarum	Saissetia oleae	Rhodococcus perornatus	Phenacoccus karaberdi	Humococcus orientalis	Diaspidiotus osborni	Rhizococcus zygophylli	Poaspis jahandiezi	Ceroplastes ceriferus
227	Coccus viridis	Diaspidiotus elaeagni	Acanthococcus macedoniensis	Contigaspis zillae	Acanthopulvinaria orientalis	Suturaspis archangelskyae	Metadenopus festucae	Kuwanaspis howardi	Pulvinaria horii	Heliococcus radicicola	Pseudaspidoproctus hyphaeniacus	Lepidosaphes tapleyi	Dactylopius coccus	Octaspidiotus stauntoniae	Mycococcus coperniciae	Planococcus japonicus	Lepidosaphes camelliae	Paraputo errabundus	Neoquernaspis nepalensis	Myrtaspis syzygii	Rutherfordia malloti	Myrtaspis syzygii	Neoquernaspis nepalensis	Aulacaspis schizosoma	Platylecanium nepalense	Eriopeltis festucae	Chionaspis himalaica	Gymnaspis aechmeae	Chionaspis himalaica	Chionaspis himalaica	Chionaspis himalaica	Parthenolecanium corni	Chionaspis himalaica	Platylecanium nepalense	Drosicha corpulenta	Drosicha corpulenta	Ceroplastes floridensis	Trionymus placatus	Saissetia oleae	Planococcus halli	Ceroplastodes zavattarii	Acantholecanium haloxyloni	Rhizococcus reynei	Rhodania porifera	Trionymus multisetiger	Balanococcus singularis	Atrococcus fuscus	Pulvinaria iceryi	Pseudococcus importatus
228	Acanthococcus macedoniensis	Diaspidiotus prunorum	Asterodiaspis viennae	Filippia follicularis	Aulacaspis crawii	Geococcus coffeae	Volvicoccus volvifer	Asterodiaspis roboris	Kuwanaspis bambusicola	Cerococcus cycliger	Eulecanium rugulosum	Parlatoria blanchardi	Kuwanaspis linearis	Rhizococcus coccineus	Neochavesia caldasiae	Paraputo leveri	Chionaspis pinifoliae	Takahashilecanium rotundum	Platylecanium nepalense	Neoquernaspis beshearae	Parthenolecanium corni	Neoquernaspis beshearae	Platylecanium nepalense	Chionaspis himalaica	Pseudaulacaspis sasakawai	Physokermes hemicryphus	Dysmicoccus williamsi	Coccura comari	Dysmicoccus williamsi	Dysmicoccus williamsi	Dysmicoccus williamsi	Eriopeltis festucae	Dysmicoccus williamsi	Pseudaulacaspis sasakawai	Beesonia napiformis	Beesonia napiformis	Lepidosaphes flava	Coccus viridis	Acantholecanium haloxyloni	Fonscolombia abdita	Waxiella egbara	Ceroplastes floridensis	Kermes ilicis	Heliococcus sulcii	Fonscolombia herbacea	Boreococcus ingricus	Diaspidiotus leguminosum	Delottococcus aberiae	Pseudococcus landoi
229	Luzulaspis kosztarabi	Pseudococcus maritimus	Luzulaspis kosztarabi	Matsucoccus feytaudi	Balanococcus scirpi	Pseudoparlatoria ostreata	Acanthomytilus sacchari	Rhizococcus cactearum	Atrococcus arakelianae	Icerya seychellarum	Porphyrophora tritici	Octaspidiotus australiensis	Lepidosaphes cocculi	Odonaspis litorosa	Niveaspis cattleyae	Melanaspis elaeagni	Diaspidiotus ancylus	Aulacaspis schizosoma	Pseudaulacaspis sasakawai	Neoquernaspis nepalensis	Eriopeltis festucae	Neoquernaspis nepalensis	Pseudaulacaspis sasakawai	Dysmicoccus williamsi	Pseudaulacaspis takahashii	Saccharicoccus sacchari	Fiorinia himalaica	Greenisca brachypodii	Fiorinia himalaica	Fiorinia himalaica	Fiorinia himalaica	Physokermes hemicryphus	Fiorinia himalaica	Pseudaulacaspis takahashii	Psoraleococcus quercus	Psoraleococcus quercus	Pseudotargionia glandulosa	Pulvinaria psidii	Ceroplastes floridensis	Diaspidiotus prunorum	Planococcus halli	Lepidosaphes flava	Vittacoccus longicornis	Rhodococcus spiraeae	Duplachionaspis noaeae	Ceroplastes ceriferus	Fonscolombia setigera	Ceroplastes longicauda	Pulvinariella mesembryanthemi
230	Nemolecanium abietis	Chionaspis pinifoliae	Nemolecanium abietis	Lepidosaphes pistaciae	Atrococcus arakelianae	Parlatoria pseudaspidiotus	Asterolecanium epidendri	Parlatoreopsis chinensis	Phenacoccus gossypii	Diaspidiotus ancylus	Rhizopulvinaria turkestanica	Chrysomphalus pinnulifer	Pinnaspis theae	Cerococcus badius	Palmaspis difficilis	Exallomochlus camur	Paralecanium vacuum	Chionaspis himalaica	Pseudaulacaspis takahashii	Platylecanium nepalense	Physokermes hemicryphus	Platylecanium nepalense	Pseudaulacaspis takahashii	Fiorinia himalaica	Rutherfordia malloti	Parthenolecanium rufulum	Kerria nepalensis	Phyllostroma myrtilli	Kerria nepalensis	Kerria nepalensis	Kerria nepalensis	Saccharicoccus sacchari	Kerria nepalensis	Rutherfordia malloti	Pseudoparlatoria parlatorioides	Pseudoparlatoria parlatorioides	Pseudaspidoproctus hyphaeniacus	Hemiberlesia rapax	Lepidosaphes flava	Scythia craniumequinum	Fonscolombia abdita	Pseudotargionia glandulosa	Trionymus placatus	Rhizococcus saxatilis	Cryptococcus fagisuga	Acanthomytilus jablonowskii	Atrococcus arakelianae	Halimococcus lampas	Duplachionaspis natalensis
231	Phenacoccus sphagni	Acanthococcus azaleae	Rhizococcus erinaceus	Kuwanaspis howardi	Rhodococcus turanicus	Kuwania minuta	Ferrisia malvastra	Gomezmenoraspis pinicola	Ripersiella palestineae	Rhodococcus perornatus	Epidiaspis salicis	Parlatoreopsis chinensis	Planococcus japonicus	Crisicoccus matsumotoi	Protortonia ecuadorensis	Rastrococcus rubellus	Rhizococcus coccineus	Dysmicoccus williamsi	Rutherfordia malloti	Pseudaulacaspis sasakawai	Saccharicoccus sacchari	Pseudaulacaspis sasakawai	Rutherfordia malloti	Kerria nepalensis	Parthenolecanium corni	Lepidosaphes conchiformis	Myrtaspis syzygii	Kermes quercus	Myrtaspis syzygii	Myrtaspis syzygii	Myrtaspis syzygii	Parthenolecanium rufulum	Myrtaspis syzygii	Parthenolecanium corni	Rhizoecus cacticans	Rhizoecus cacticans	Neomargarodes aristidae	Lagosinia strachani	Pseudotargionia glandulosa	Rhizococcus desertus	Diaspidiotus prunorum	Pseudaspidoproctus hyphaeniacus	Coccus viridis	Humococcus orientalis	Dynaspidiotus britannicus	Asterodiaspis roboris	Phenacoccus daganiae	Pulvinaria aethiopica	Unaspis yanonensis
232	Rhizococcus erinaceus	Peliococcopsis priesneri	Rhizococcus palustris	Acanthopulvinaria orientalis	Suturaspis archangelskyae	Lecanopsis taurica	Heliococcus sulcii	Didesmococcus unifasciatus	Acanthococcus bezzii	Pulvinaria urbicola	Porphyrophora hamelii	Lepidosaphes laterochitinosa	Paraputo leveri	Rhizaspidiotus dearnessi	Pseudoparlatoria carolilehmanni	Bambusaspis longa	Kilifia deltoides	Fiorinia himalaica	Parthenolecanium corni	Pseudaulacaspis takahashii	Parthenolecanium rufulum	Pseudaulacaspis takahashii	Parthenolecanium corni	Myrtaspis syzygii	Eriopeltis festucae	Asterodiaspis variolosa	Neoquernaspis beshearae	Eriopeltis lichtensteini	Neoquernaspis beshearae	Neoquernaspis beshearae	Neoquernaspis beshearae	Lepidosaphes conchiformis	Neoquernaspis beshearae	Eriopeltis festucae	Pseudococcus calceolariae	Pseudococcus calceolariae	Unaspis euonymi	Saissetia oleae	Pseudaspidoproctus hyphaeniacus	Rhizaspidiotus canariensis	Scythia craniumequinum	Neomargarodes aristidae	Pulvinaria psidii	Trionymus multisetiger	Eulecanium caraganae	Acanthococcus melnikensis	Kuwania minuta	Ceronema brachystegiae	Poaspis jahandiezi
233	Rhizococcus palustris	Salicicola kermanensis	Chlidaspis asiatica	Aulacaspis crawii	Geococcus coffeae	Longicoccus festucae	Ceroplastes cirripediformis	Pulvinaria aurantii	Heliococcus minutus	Chaetococcus sulcii	Duplachionaspis monodi	Lepidosaphes camelliae	Melanaspis elaeagni	Velataspis anasterias	Pseudoparlatoria mammata	Parlatoria mytilaspiformis	Odonaspis litorosa	Kerria nepalensis	Eriopeltis festucae	Rutherfordia malloti	Lepidosaphes conchiformis	Rutherfordia malloti	Eriopeltis festucae	Neoquernaspis beshearae	Physokermes hemicryphus	Eulecanium douglasi	Neoquernaspis nepalensis	Pseudococcus viburni	Neoquernaspis nepalensis	Neoquernaspis nepalensis	Neoquernaspis nepalensis	Asterodiaspis variolosa	Neoquernaspis nepalensis	Physokermes hemicryphus	Parthenolecanium pomeranicum	Parthenolecanium pomeranicum	Selenaspidus articulatus	Acantholecanium haloxyloni	Neomargarodes aristidae	Phenacoccus strigosus	Rhizococcus desertus	Unaspis euonymi	Hemiberlesia rapax	Fonscolombia herbacea	Physokermes sugonjaevi	Acanthococcus spiraeae	Mirococcopsis avetianae	Ripersiella loksae	Pulvinaria iceryi
234	Rhizoecus elongatus	Trabutina mannipara	Contigaspis zillae	Balanococcus scirpi	Pseudoparlatoria ostreata	Mirococcopsis avetianae	Ovaticoccus agavium	Anophococcus kondarensis	Poaspis intermedia	Metadenopus festucae	Diaspidiotus nitrariae	Chionaspis pinifoliae	Exallomochlus camur	Acutaspis reniformis	Coccus capparidis	Planococcus dendrobii	Cerococcus badius	Myrtaspis syzygii	Physokermes hemicryphus	Parthenolecanium corni	Asterodiaspis variolosa	Parthenolecanium corni	Physokermes hemicryphus	Neoquernaspis nepalensis	Saccharicoccus sacchari	Trionymus perrisii	Platylecanium nepalense	Ceroplastes bruneri	Platylecanium nepalense	Platylecanium nepalense	Platylecanium nepalense	Eulecanium douglasi	Platylecanium nepalense	Saccharicoccus sacchari	Pulvinaria hydrangeae	Pulvinaria hydrangeae	Coccus pseudomagnoliarum	Ceroplastes floridensis	Unaspis euonymi	Fonscolombia setigera	Rhizaspidiotus canariensis	Selenaspidus articulatus	Lagosinia strachani	Duplachionaspis noaeae	Heliococcus varioporus	Mirococcopsis elongata	Pelionella glandulifer	Ceroplastes bipartitus	Delottococcus aberiae
235	Chlidaspis asiatica	Mercetaspis halli	Filippia follicularis	Atrococcus arakelianae	Parlatoria pseudaspidiotus	Polystomophora ostiaplurima	Phenacoccus avenae	Chlidaspis asiatica	Duplachionaspis monodi	Volvicoccus volvifer	Kermes greeni	Diaspidiotus ancylus	Rastrococcus rubellus	Aulacaspis calcarata	Trionymus townesi	Tachardina aurantiaca	Rhizaspidiotus dearnessi	Neoquernaspis beshearae	Saccharicoccus sacchari	Eriopeltis festucae	Eulecanium douglasi	Eriopeltis festucae	Saccharicoccus sacchari	Platylecanium nepalense	Parthenolecanium rufulum	Physokermes piceae	Pseudaulacaspis sasakawai	Crenulaspidiotus maurellae	Pseudaulacaspis sasakawai	Pseudaulacaspis sasakawai	Pseudaulacaspis sasakawai	Trionymus perrisii	Pseudaulacaspis sasakawai	Parthenolecanium rufulum	Saissetia neglecta	Saissetia neglecta	Ceroplastodes zavattarii	Lepidosaphes flava	Selenaspidus articulatus	Contigaspis farsetiae	Phenacoccus strigosus	Coccus pseudomagnoliarum	Saissetia oleae	Cryptococcus fagisuga	Nudicauda nigra	Mirococcopsis nagyi	Nipaecoccus nipae	Contigaspis indigoferae	Ceroplastes longicauda
236	Contigaspis zillae	Chaetococcus bambusae	Matsucoccus feytaudi	Rhodococcus turanicus	Kuwania minuta	Rhizococcus zernae	Exaeretopus formiceticola	Kuwanaspis bambusicola	Diaspidiotus nitrariae	Acanthomytilus sacchari	Exaeretopus tritici	Octaspidiotus stauntoniae	Parlatoria mytilaspiformis	Clavaspis coursetiae	Lepidosaphes ulmi	Trionymus palauensis	Velataspis anasterias	Neoquernaspis nepalensis	Parthenolecanium rufulum	Physokermes hemicryphus	Trionymus perrisii	Physokermes hemicryphus	Parthenolecanium rufulum	Pseudaulacaspis sasakawai	Lepidosaphes conchiformis	Parthenolecanium fletcheri	Pseudaulacaspis takahashii	Neocoelostoma xerophila	Pseudaulacaspis takahashii	Pseudaulacaspis takahashii	Pseudaulacaspis takahashii	Physokermes piceae	Pseudaulacaspis takahashii	Lepidosaphes conchiformis	Peliococcus calluneti	Peliococcus calluneti	Waxiella egbara	Pseudotargionia glandulosa	Coccus pseudomagnoliarum	Duplachionaspis monodi	Fonscolombia setigera	Ceroplastodes zavattarii	Acantholecanium haloxyloni	Dynaspidiotus britannicus	Scythia stipae	Rhizaspidiotus caraganae	Melanaspis inopinata	Furcaspis capensis	Halimococcus lampas
237	Filippia follicularis	Eulecanium caraganae	Lepidosaphes pistaciae	Suturaspis archangelskyae	Lecanopsis taurica	Trionymus artemisiarum	Phenacoccus evelinae	Diaspidiotus armenicus	Kermes greeni	Asterolecanium epidendri	Mongrovaspis quadrispinosa	Paralecanium vacuum	Planococcus dendrobii	Kerria greeni	Pseudaonidia duplex	Ferrisia terani	Rastrococcus chinensis	Platylecanium nepalense	Lepidosaphes conchiformis	Saccharicoccus sacchari	Physokermes piceae	Saccharicoccus sacchari	Lepidosaphes conchiformis	Pseudaulacaspis takahashii	Asterodiaspis variolosa	Phenacoccus piceae	Rutherfordia malloti	Pseudococcus mandio	Rutherfordia malloti	Rutherfordia malloti	Rutherfordia malloti	Parthenolecanium fletcheri	Rutherfordia malloti	Asterodiaspis variolosa	Peliococcus balteatus	Peliococcus balteatus	Planococcus halli	Pseudaspidoproctus hyphaeniacus	Ceroplastodes zavattarii	Heliococcus halocnemi	Contigaspis farsetiae	Waxiella egbara	Ceroplastes floridensis	Eulecanium caraganae	Porphyrophora sophorae	Scythia stipae	Pseudaspidoproctus hyphaeniacus	Lichtensia carissae	Pulvinaria aethiopica
238	Matsucoccus feytaudi	Fonscolombia amnicola	Kuwanaspis howardi	Geococcus coffeae	Longicoccus festucae	Aonidia mediterranea	Pelionella manifecta	Phenacoccus gossypii	Waxiella senegalensis	Ferrisia malvastra	Spilococcus alhagii	Rhizococcus coccineus	Tachardina aurantiaca	Kiritshenkella lingnani	Planococcus litchi	Palmaspis truncata	Acutaspis reniformis	Pseudaulacaspis sasakawai	Asterodiaspis variolosa	Parthenolecanium rufulum	Parthenolecanium fletcheri	Parthenolecanium rufulum	Asterodiaspis variolosa	Rutherfordia malloti	Eulecanium douglasi	Gymnaspis aechmeae	Parthenolecanium corni	Lepidosaphes gloverii	Parthenolecanium corni	Parthenolecanium corni	Parthenolecanium corni	Phenacoccus piceae	Parthenolecanium corni	Eulecanium douglasi	Asterolecanium epidendri	Asterolecanium epidendri	Fonscolombia abdita	Neomargarodes aristidae	Waxiella egbara	Mercetaspis arthrophyti	Duplachionaspis monodi	Planococcus halli	Lepidosaphes flava	Physokermes sugonjaevi	Fonscolombia cerarifera	Trionymus calamagrostidis	Rhizococcus subterraneus	Tecaspis visci	Ceronema brachystegiae
239	Lepidosaphes pistaciae	Orthezia yashushii	Acanthopulvinaria orientalis	Pseudoparlatoria ostreata	Mirococcopsis avetianae	Dysmicoccus wistariae	Neotrionymus monstatus	Cryptoparlatoreopsis halli	Cucullococcus arrabidensis	Heliococcus sulcii	Parlatoria ephedrae	Kilifia deltoides	Trionymus palauensis	Odonaspis siamensis	Dactylopius coccus	Mixorthezia reynei	Clavaspis coursetiae	Pseudaulacaspis takahashii	Eulecanium douglasi	Lepidosaphes conchiformis	Phenacoccus piceae	Lepidosaphes conchiformis	Eulecanium douglasi	Parthenolecanium corni	Trionymus perrisii	Coccura comari	Eriopeltis festucae	Planococcus citri	Eriopeltis festucae	Eriopeltis festucae	Eriopeltis festucae	Gymnaspis aechmeae	Eriopeltis festucae	Trionymus perrisii	Diaspidiotus labiatarum	Diaspidiotus labiatarum	Diaspidiotus prunorum	Unaspis euonymi	Planococcus halli	Poaspis kondarensis	Heliococcus halocnemi	Fonscolombia abdita	Pseudotargionia glandulosa	Heliococcus varioporus	Heliococcus medvedevi	Acanthomytilus intermittens	Antonina transcaucasica	Aspidiotus combreti	Ripersiella loksae
240	Kuwanaspis howardi	Prodiaspis tamaricicola	Aulacaspis crawii	Parlatoria pseudaspidiotus	Polystomophora ostiaplurima	Diaspidiotus elaeagni	Heliococcus glacialis	Acanthococcus bezzii	Diaspidiotus lepineyi	Ceroplastes cirripediformis	Eulecanium ficiphilum	Odonaspis litorosa	Ferrisia terani	Paraputo olivaceus	Kuwanaspis linearis	Parlatoria citri	Coccus caviramicolus	Rutherfordia malloti	Trionymus perrisii	Asterodiaspis variolosa	Gymnaspis aechmeae	Asterodiaspis variolosa	Trionymus perrisii	Eriopeltis festucae	Physokermes piceae	Greenisca brachypodii	Physokermes hemicryphus	Spinaspidiotus fissidens	Physokermes hemicryphus	Physokermes hemicryphus	Physokermes hemicryphus	Coccura comari	Physokermes hemicryphus	Physokermes piceae	Chionaspis lepineyi	Chionaspis lepineyi	Scythia craniumequinum	Selenaspidus articulatus	Fonscolombia abdita	Porphyrophora nuda	Mercetaspis arthrophyti	Diaspidiotus prunorum	Pseudaspidoproctus hyphaeniacus	Nudicauda nigra	Heliococcus scutellariae	Coccus viridis	Mirococcopsis borchsenii	Benedictycoccina ethiopiana	Ceroplastes bipartitus
241	Acanthopulvinaria orientalis	Lopholeucaspis cockerelli	Balanococcus scirpi	Kuwania minuta	Rhizococcus zernae	Diaspidiotus prunorum	Pelionella tritubulatus	Heliococcus minutus	Diaspidiotus sphaerocarpae	Ovaticoccus agavium	Rhizococcus saxidesertus	Cerococcus badius	Palmaspis truncata	Planchonia stentae	Lepidosaphes cocculi	Pseudaulacaspis varicosa	Hordeolicoccus eugeniae	Parthenolecanium corni	Physokermes piceae	Eulecanium douglasi	Coccura comari	Eulecanium douglasi	Physokermes piceae	Physokermes hemicryphus	Parthenolecanium fletcheri	Phyllostroma myrtilli	Saccharicoccus sacchari	Africaspis chionaspiformis	Saccharicoccus sacchari	Saccharicoccus sacchari	Saccharicoccus sacchari	Greenisca brachypodii	Saccharicoccus sacchari	Parthenolecanium fletcheri	Vryburgia brevicruris	Vryburgia brevicruris	Rhizococcus desertus	Coccus pseudomagnoliarum	Diaspidiotus prunorum	Planococcus vovae	Poaspis kondarensis	Scythia craniumequinum	Neomargarodes aristidae	Scythia stipae	Kotejacoccus orbiculus	Heliococcus osborni	Peliococcus latitubulatus	Conchaspis acaciae	Contigaspis indigoferae
242	Aulacaspis crawii	Trabutina crassispinosa	Atrococcus arakelianae	Lecanopsis taurica	Trionymus artemisiarum	Lecanopsis clodiensis	Misericoccus imperatae	Pseudaspidoproctus hyphaeniacus	Kermes echinatus	Phenacoccus avenae	Suturaspis davatchi	Crisicoccus matsumotoi	Mixorthezia reynei	Pseudoparlatoria turgida	Pinnaspis theae	Pinnaspis dracaenae	Microparlatoria fici	Eriopeltis festucae	Parthenolecanium fletcheri	Trionymus perrisii	Greenisca brachypodii	Trionymus perrisii	Parthenolecanium fletcheri	Saccharicoccus sacchari	Phenacoccus piceae	Kermes quercus	Parthenolecanium rufulum	Aonidiella orientalis	Parthenolecanium rufulum	Parthenolecanium rufulum	Parthenolecanium rufulum	Phyllostroma myrtilli	Parthenolecanium rufulum	Phenacoccus piceae	Hypogeococcus boharti	Hypogeococcus boharti	Rhizaspidiotus canariensis	Ceroplastodes zavattarii	Scythia craniumequinum	Aspidiotus dallonii	Porphyrophora nuda	Rhizococcus desertus	Unaspis euonymi	Porphyrophora sophorae	Neotrionymus kerzhneri	Acanthococcus macedoniensis	Stotzia maxima	Matileortheziola lanceolata	Furcaspis capensis
243	Balanococcus scirpi	Melanaspis bromiliae	Rhodococcus turanicus	Longicoccus festucae	Aonidia mediterranea	Pseudococcus maritimus	Trionymus angustifrons	Eulecanium rugulosum	Mercetaspis sphaerocarpae	Exaeretopus formiceticola	Waxiella senegalensis	Rhizaspidiotus dearnessi	Parlatoria citri	Coccus pseudohesperidum	Planococcus japonicus	Icerya zimmermanni	Odonaspis lingnani	Physokermes hemicryphus	Phenacoccus piceae	Physokermes piceae	Phyllostroma myrtilli	Physokermes piceae	Phenacoccus piceae	Parthenolecanium rufulum	Gymnaspis aechmeae	Eriopeltis lichtensteini	Lepidosaphes conchiformis	Ledaspis reticulata	Lepidosaphes conchiformis	Lepidosaphes conchiformis	Lepidosaphes conchiformis	Kermes quercus	Lepidosaphes conchiformis	Gymnaspis aechmeae	Pseudococcus odermatti	Pseudococcus odermatti	Phenacoccus strigosus	Waxiella egbara	Rhizococcus desertus	Furchadaspis zamiae	Planococcus vovae	Rhizaspidiotus canariensis	Selenaspidus articulatus	Fonscolombia cerarifera	Phenacoccus larvalis	Porphyrophora sophorae	Antonina crawi	Tecaspis mytilaspiformis	Lichtensia carissae
244	Atrococcus arakelianae	Ceroplastes stellifer	Suturaspis archangelskyae	Mirococcopsis avetianae	Dysmicoccus wistariae	Chionaspis pinifoliae	Fonscolombia asphodeli	Porphyrophora tritici	Mohelnaspis ampelodesmae	Phenacoccus evelinae	Diaspidiotus kaussari	Velataspis anasterias	Pseudaulacaspis varicosa	Phenacoccus tucumanus	Paraputo leveri	Ripersiella saintpauliae	Opuntiaspis javanensis	Saccharicoccus sacchari	Gymnaspis aechmeae	Parthenolecanium fletcheri	Kermes quercus	Parthenolecanium fletcheri	Gymnaspis aechmeae	Lepidosaphes conchiformis	Coccura comari	Pseudococcus viburni	Asterodiaspis variolosa	Odonaspis ruthae	Asterodiaspis variolosa	Asterodiaspis variolosa	Asterodiaspis variolosa	Eriopeltis lichtensteini	Asterodiaspis variolosa	Coccura comari	Rutherfordia major	Rutherfordia major	Fonscolombia setigera	Planococcus halli	Rhizaspidiotus canariensis	Heliococcus bohemicus	Aspidiotus dallonii	Phenacoccus strigosus	Coccus pseudomagnoliarum	Heliococcus medvedevi	Porphyrophora arnebiae	Acanthococcus ribesiae	Howardia biclavis	Diaspidiotus labiatarum	Tecaspis visci
245	Rhodococcus turanicus	Greenisca oreophila	Geococcus coffeae	Polystomophora ostiaplurima	Diaspidiotus elaeagni	Acanthococcus azaleae	Kuwania rubra	Rhizopulvinaria turkestanica	Newsteadia susannae	Pelionella manifecta	Diaspidiotus lepineyi	Rastrococcus chinensis	Pinnaspis dracaenae	Asterolecanium puteanum	Melanaspis elaeagni	Semelaspidus artocarpi	Paralecanium ovatum	Parthenolecanium rufulum	Coccura comari	Phenacoccus piceae	Eriopeltis lichtensteini	Phenacoccus piceae	Coccura comari	Asterodiaspis variolosa	Greenisca brachypodii	Ceroplastes bruneri	Eulecanium douglasi	Pseudococcus baliteus	Eulecanium douglasi	Eulecanium douglasi	Eulecanium douglasi	Pseudococcus viburni	Eulecanium douglasi	Greenisca brachypodii	Ceroplastes elaeis	Ceroplastes elaeis	Contigaspis farsetiae	Fonscolombia abdita	Phenacoccus strigosus	Formicococcus njalensis	Furchadaspis zamiae	Fonscolombia setigera	Ceroplastodes zavattarii	Heliococcus scutellariae	Spilococcus mongolicus	Asterodiaspis viennae	Rhizococcus reynei	Philephedra tuberculosa	Aspidiotus combreti
246	Suturaspis archangelskyae	Heliococcus nivearum	Pseudoparlatoria ostreata	Rhizococcus zernae	Diaspidiotus prunorum	Peliococcopsis priesneri	Pallulaspis retamae	Epidiaspis salicis	Ortheziola viti	Neotrionymus monstatus	Diaspidiotus sphaerocarpae	Acutaspis reniformis	Icerya zimmermanni	Rhizoecus favacirculus	Exallomochlus camur	Stictacanthus azadirachtae	Paraputo olivaceus	Lepidosaphes conchiformis	Greenisca brachypodii	Gymnaspis aechmeae	Pseudococcus viburni	Gymnaspis aechmeae	Greenisca brachypodii	Eulecanium douglasi	Phyllostroma myrtilli	Crenulaspidiotus maurellae	Trionymus perrisii	Thysanofiorinia nephelii	Trionymus perrisii	Trionymus perrisii	Trionymus perrisii	Ceroplastes bruneri	Trionymus perrisii	Phyllostroma myrtilli	Ripersiella loksae	Ripersiella loksae	Duplachionaspis monodi	Diaspidiotus prunorum	Fonscolombia setigera	Coccidohystrix bispina	Heliococcus bohemicus	Contigaspis farsetiae	Waxiella egbara	Kotejacoccus orbiculus	Ischnaspis longirostris	Ceroputo pini	Vittacoccus longicornis	Dysmicoccus lepelleyi	Benedictycoccina ethiopiana
247	Geococcus coffeae	Kermes cordiformis	Parlatoria pseudaspidiotus	Trionymus artemisiarum	Lecanopsis clodiensis	Salicicola kermanensis	Lepidosaphes pallida	Porphyrophora hamelii	Pellizzaricoccus gabrielis	Heliococcus glacialis	Hadzibejliaspis stipae	Aulacaspis calcarata	Ripersiella saintpauliae	Paracoccus herreni	Rastrococcus rubellus	Insignorthezia smythi	Planchonia stentae	Asterodiaspis variolosa	Phyllostroma myrtilli	Coccura comari	Ceroplastes bruneri	Coccura comari	Phyllostroma myrtilli	Trionymus perrisii	Kermes quercus	Neocoelostoma xerophila	Physokermes piceae	Formicococcus matileae	Physokermes piceae	Physokermes piceae	Physokermes piceae	Crenulaspidiotus maurellae	Physokermes piceae	Kermes quercus	Aspidiotus remaudierei	Aspidiotus remaudierei	Heliococcus halocnemi	Scythia craniumequinum	Contigaspis farsetiae	Diaspidiotus turanicus	Formicococcus njalensis	Duplachionaspis monodi	Planococcus halli	Neotrionymus kerzhneri	Neopulvinaria innumerabilis	Fonscolombia cerarifera	Kermes ilicis	Hordeolicoccus heterotrichus	Conchaspis acaciae
248	Pseudoparlatoria ostreata	Planchonia fimbriata	Kuwania minuta	Aonidia mediterranea	Pseudococcus maritimus	Trabutina mannipara	Maconellicoccus hirsutus	Duplachionaspis monodi	Phenacoccus gypsophilae	Pelionella tritubulatus	Kermes echinatus	Clavaspis coursetiae	Semelaspidus artocarpi	Aspidiella zingiberi	Bambusaspis longa	Mixorthezia karpatti	Pseudoparlatoria turgida	Eulecanium douglasi	Kermes quercus	Greenisca brachypodii	Crenulaspidiotus maurellae	Greenisca brachypodii	Kermes quercus	Physokermes piceae	Eriopeltis lichtensteini	Pseudococcus mandio	Parthenolecanium fletcheri	Diaspis echinocacti	Parthenolecanium fletcheri	Parthenolecanium fletcheri	Parthenolecanium fletcheri	Neocoelostoma xerophila	Parthenolecanium fletcheri	Eriopeltis lichtensteini	Matsucoccus pini	Matsucoccus pini	Mercetaspis arthrophyti	Rhizococcus desertus	Duplachionaspis monodi	Koroneaspis lonicerae	Coccidohystrix bispina	Heliococcus halocnemi	Fonscolombia abdita	Phenacoccus larvalis	Parlatoria theae	Fonscolombia stepposa	Palaeococcus fuscipennis	Peliococcus balteatus	Matileortheziola lanceolata
249	Parlatoria pseudaspidiotus	Chorizococcus rostellum	Lecanopsis taurica	Dysmicoccus wistariae	Chionaspis pinifoliae	Mercetaspis halli	Poaspis jahandiezi	Diaspidiotus nitrariae	Phenacoccus latipes	Misericoccus imperatae	Melanaspis louristana	Coccus caviramicolus	Stictacanthus azadirachtae	Aulacaspis marginata	Parlatoria mytilaspiformis	Palmaspis degenerata	Coccus pseudohesperidum	Trionymus perrisii	Eriopeltis lichtensteini	Phyllostroma myrtilli	Neocoelostoma xerophila	Phyllostroma myrtilli	Eriopeltis lichtensteini	Parthenolecanium fletcheri	Pseudococcus viburni	Lepidosaphes gloverii	Phenacoccus piceae	Atrococcus achilleae	Phenacoccus piceae	Phenacoccus piceae	Phenacoccus piceae	Pseudococcus mandio	Phenacoccus piceae	Pseudococcus viburni	Diaspidiotus wuenni	Diaspidiotus wuenni	Poaspis kondarensis	Rhizaspidiotus canariensis	Heliococcus halocnemi	Antonina crawi	Diaspidiotus turanicus	Mercetaspis arthrophyti	Diaspidiotus prunorum	Porphyrophora arnebiae	Maconellicoccus hirsutus	Heliococcus medvedevi	Luzulaspis dactylis	Chionaspis lepineyi	Tecaspis mytilaspiformis
250	Kuwania minuta	Acutaspis perseae	Longicoccus festucae	Diaspidiotus elaeagni	Acanthococcus azaleae	Chaetococcus bambusae	Lepidosaphes pallidula	Exaeretopus tritici	Phenacoccus parietariae	Trionymus angustifrons	Mohelnaspis ampelodesmae	Hordeolicoccus eugeniae	Insignorthezia smythi	Capulinia sallei	Planococcus dendrobii	Pseudococcus neomicrocirculus	Phenacoccus tucumanus	Physokermes piceae	Pseudococcus viburni	Kermes quercus	Pseudococcus mandio	Kermes quercus	Pseudococcus viburni	Phenacoccus piceae	Ceroplastes bruneri	Planococcus citri	Gymnaspis aechmeae	Eulecanium franconicum	Gymnaspis aechmeae	Gymnaspis aechmeae	Gymnaspis aechmeae	Lepidosaphes gloverii	Gymnaspis aechmeae	Ceroplastes bruneri	Greenisca gouxi	Greenisca gouxi	Porphyrophora nuda	Phenacoccus strigosus	Mercetaspis arthrophyti	Chaetococcus bambusae	Koroneaspis lonicerae	Poaspis kondarensis	Scythia craniumequinum	Spilococcus mongolicus	Aonidiella orientalis	Heliococcus scutellariae	Psilococcus ruber	Pseudischnaspis acephala	Diaspidiotus labiatarum
251	Lecanopsis taurica	Atrococcus bejbienkoi	Mirococcopsis avetianae	Diaspidiotus prunorum	Peliococcopsis priesneri	Eulecanium caraganae	Aonidiella orientalis	Mongrovaspis quadrispinosa	Planchonia algeriensis	Fonscolombia asphodeli	Newsteadia susannae	Kerria greeni	Mixorthezia karpatti	Ceroplastes myricae	Tachardina aurantiaca	Rhizoecus demerarae	Asterolecanium puteanum	Parthenolecanium fletcheri	Ceroplastes bruneri	Eriopeltis lichtensteini	Lepidosaphes gloverii	Eriopeltis lichtensteini	Ceroplastes bruneri	Gymnaspis aechmeae	Crenulaspidiotus maurellae	Spinaspidiotus fissidens	Coccura comari	Phenacoccus hordei	Coccura comari	Coccura comari	Coccura comari	Planococcus citri	Coccura comari	Crenulaspidiotus maurellae	Diaspidiotus marani	Diaspidiotus marani	Planococcus vovae	Fonscolombia setigera	Poaspis kondarensis	Pelionella tritubulatus	Antonina crawi	Porphyrophora nuda	Rhizococcus desertus	Ischnaspis longirostris	Diaspis bromeliae	Kotejacoccus orbiculus	Scythia festuceti	Rhizoecus arabicus	Philephedra tuberculosa
252	Longicoccus festucae	Diaspidiotus danzigae	Polystomophora ostiaplurima	Lecanopsis clodiensis	Salicicola kermanensis	Fonscolombia amnicola	Pseudaonidia duplex	Spilococcus alhagii	Planchonia nevadensis	Kuwania rubra	Ortheziola viti	Kiritshenkella lingnani	Palmaspis degenerata	Chrysomphalus nulliporus	Trionymus palauensis	Nipponorthezinella guadalcanalia	Rhizoecus favacirculus	Phenacoccus piceae	Crenulaspidiotus maurellae	Pseudococcus viburni	Planococcus citri	Pseudococcus viburni	Crenulaspidiotus maurellae	Coccura comari	Neocoelostoma xerophila	Africaspis chionaspiformis	Greenisca brachypodii	Margarodes vitis	Greenisca brachypodii	Greenisca brachypodii	Greenisca brachypodii	Spinaspidiotus fissidens	Greenisca brachypodii	Neocoelostoma xerophila	Luzulaspis luzulae	Luzulaspis luzulae	Aspidiotus dallonii	Contigaspis farsetiae	Porphyrophora nuda	Ferreroaspis hungarica	Chaetococcus bambusae	Planococcus vovae	Rhizaspidiotus canariensis	Neopulvinaria innumerabilis	Palmaspis phoenicis	Luzulaspis kosztarabi	Leucaspis signoreti	Palmaspis boliviae	Dysmicoccus lepelleyi
253	Mirococcopsis avetianae	Mirococcopsis borchsenii	Rhizococcus zernae	Pseudococcus maritimus	Trabutina mannipara	Orthezia yashushii	Kuwanaspis howardi	Parlatoria ephedrae	Rhizococcus heteroacanthos	Pallulaspis retamae	Pellizzaricoccus gabrielis	Microparlatoria fici	Pseudococcus neomicrocirculus	Coronaspis malesiana	Ferrisia terani	Furchadaspis zamiae	Planococcus kenyae	Gymnaspis aechmeae	Neocoelostoma xerophila	Ceroplastes bruneri	Spinaspidiotus fissidens	Ceroplastes bruneri	Neocoelostoma xerophila	Greenisca brachypodii	Pseudococcus mandio	Aonidiella orientalis	Phyllostroma myrtilli	Ferrisia meridionalis	Phyllostroma myrtilli	Phyllostroma myrtilli	Phyllostroma myrtilli	Africaspis chionaspiformis	Phyllostroma myrtilli	Pseudococcus mandio	Luzulaspis scotica	Luzulaspis scotica	Furchadaspis zamiae	Duplachionaspis monodi	Planococcus vovae	Phenacoccus ferulae	Pelionella tritubulatus	Aspidiotus dallonii	Phenacoccus strigosus	Parlatoria theae	Acanthococcus azaleae	Nemolecanium abietis	Acanthococcus thymi	Phenacoccus peruvianus	Hordeolicoccus heterotrichus
254	Polystomophora ostiaplurima	Peliococcus rosae	Trionymus artemisiarum	Chionaspis pinifoliae	Mercetaspis halli	Prodiaspis tamaricicola	Luzulaspis dactylis	Eulecanium ficiphilum	Seabrina cistorum	Bambusaspis miliaris	Phenacoccus gypsophilae	Odonaspis lingnani	Rhizoecus demerarae	Diaspidiotus crescentiae	Palmaspis truncata	Lepidosaphes tapleyi	Kerria rangoonensis	Coccura comari	Pseudococcus mandio	Crenulaspidiotus maurellae	Africaspis chionaspiformis	Crenulaspidiotus maurellae	Pseudococcus mandio	Phyllostroma myrtilli	Lepidosaphes gloverii	Ledaspis reticulata	Kermes quercus	Parthenolecanium perlatum	Kermes quercus	Kermes quercus	Kermes quercus	Aonidiella orientalis	Kermes quercus	Lepidosaphes gloverii	Anophococcus inermis	Anophococcus inermis	Heliococcus bohemicus	Heliococcus halocnemi	Aspidiotus dallonii	Anophococcus kondarensis	Ferreroaspis hungarica	Furchadaspis zamiae	Fonscolombia setigera	Maconellicoccus hirsutus	Coccus pseudohesperidum	Neotrionymus kerzhneri	Pseudaulacaspis cockerelli	Hypogeococcus pungens	Peliococcus balteatus
255	Rhizococcus zernae	Rhizococcus coronillae	Aonidia mediterranea	Acanthococcus azaleae	Chaetococcus bambusae	Lopholeucaspis cockerelli	Scythia festuceti	Rhizococcus saxidesertus	Pseudaonidia trilobitiformis	Lepidosaphes pallida	Phenacoccus latipes	Odonaspis siamensis	Nipponorthezinella guadalcanalia	Dysmicoccus hurdi	Mixorthezia reynei	Parlatoria blanchardi	Paracoccus herreni	Greenisca brachypodii	Lepidosaphes gloverii	Neocoelostoma xerophila	Aonidiella orientalis	Neocoelostoma xerophila	Lepidosaphes gloverii	Kermes quercus	Planococcus citri	Odonaspis ruthae	Eriopeltis lichtensteini	Phenacoccus tucumanus	Eriopeltis lichtensteini	Eriopeltis lichtensteini	Eriopeltis lichtensteini	Ledaspis reticulata	Eriopeltis lichtensteini	Planococcus citri	Atrococcus cracens	Atrococcus cracens	Formicococcus njalensis	Mercetaspis arthrophyti	Furchadaspis zamiae	Heterococcus tritici	Phenacoccus ferulae	Heliococcus bohemicus	Contigaspis farsetiae	Aonidiella orientalis	Spilococcus alhagii	Phenacoccus larvalis	Exaeretopus formiceticola	Acanthococcus maximus	Chionaspis lepineyi
256	Trionymus artemisiarum	Pollinia pollini	Dysmicoccus wistariae	Peliococcopsis priesneri	Eulecanium caraganae	Trabutina crassispinosa	Anophococcus herbaceus	Suturaspis davatchi	Parthenolecanium fletcheri	Morganella longispina	Planchonia algeriensis	Opuntiaspis javanensis	Furchadaspis zamiae	Dysmicoccus varius	Parlatoria citri	Octaspidiotus australiensis	Paraputo errabundus	Phyllostroma myrtilli	Planococcus citri	Pseudococcus mandio	Ledaspis reticulata	Pseudococcus mandio	Planococcus citri	Eriopeltis lichtensteini	Spinaspidiotus fissidens	Pseudococcus baliteus	Pseudococcus viburni	Akermes bruneri	Pseudococcus viburni	Pseudococcus viburni	Pseudococcus viburni	Odonaspis ruthae	Pseudococcus viburni	Spinaspidiotus fissidens	Carulaspis visci	Carulaspis visci	Coccidohystrix bispina	Poaspis kondarensis	Heliococcus bohemicus	Eulecanium ficiphilum	Anophococcus kondarensis	Formicococcus njalensis	Duplachionaspis monodi	Diaspis bromeliae	Erimococcus talhouki	Phenacoccus sphagni	Coccus longulus	Diaspidiotus wuenni	Pseudischnaspis acephala
257	Aonidia mediterranea	Melanaspis inopinata	Diaspidiotus elaeagni	Salicicola kermanensis	Fonscolombia amnicola	Melanaspis bromiliae	Acanthomytilus jablonowskii	Waxiella senegalensis	Kilifia acuminata	Duplachionaspis divergens	Rhizococcus heteroacanthos	Paralecanium ovatum	Lepidosaphes tapleyi	Epidiaspis peragrata	Pseudaulacaspis varicosa	Chrysomphalus pinnulifer	Aulacaspis thorntoni	Kermes quercus	Spinaspidiotus fissidens	Lepidosaphes gloverii	Odonaspis ruthae	Lepidosaphes gloverii	Spinaspidiotus fissidens	Pseudococcus viburni	Africaspis chionaspiformis	Thysanofiorinia nephelii	Ceroplastes bruneri	Chrysomphalus dictyospermi	Ceroplastes bruneri	Ceroplastes bruneri	Ceroplastes bruneri	Pseudococcus baliteus	Ceroplastes bruneri	Africaspis chionaspiformis	Ripersiella halophila	Ripersiella halophila	Diaspidiotus turanicus	Porphyrophora nuda	Formicococcus njalensis	Pulvinaria salicicola	Heterococcus tritici	Coccidohystrix bispina	Heliococcus halocnemi	Palmaspis phoenicis	Lineaspis striata	Porphyrophora arnebiae	Kermes bacciformis	Greenisca gouxi	Rhizoecus arabicus
258	Dysmicoccus wistariae	Eulecanium rugulosum	Diaspidiotus prunorum	Trabutina mannipara	Orthezia yashushii	Ceroplastes stellifer	Asterodiaspis roboris	Cucullococcus arrabidensis	Phenacoccus piceae	Maconellicoccus hirsutus	Rungaspis macrolobis	Pseudoparlatoria turgida	Parlatoria blanchardi	Exilipedronia globulosa	Pinnaspis dracaenae	Parlatoreopsis chinensis	Bayuraspis javanensis	Eriopeltis lichtensteini	Africaspis chionaspiformis	Planococcus citri	Pseudococcus baliteus	Planococcus citri	Africaspis chionaspiformis	Ceroplastes bruneri	Aonidiella orientalis	Formicococcus matileae	Crenulaspidiotus maurellae	Mycetaspis personata	Crenulaspidiotus maurellae	Crenulaspidiotus maurellae	Crenulaspidiotus maurellae	Thysanofiorinia nephelii	Crenulaspidiotus maurellae	Aonidiella orientalis	Parafairmairia bipartita	Parafairmairia bipartita	Koroneaspis lonicerae	Planococcus vovae	Coccidohystrix bispina	Cerococcus longipilosus	Eulecanium ficiphilum	Diaspidiotus turanicus	Mercetaspis arthrophyti	Acanthococcus azaleae	Dysmicoccus brevipes	Rhizococcus erinaceus	Hemiberlesia palmae	Diaspidiotus marani	Palmaspis boliviae
259	Diaspidiotus elaeagni	Asterodiaspis bella	Lecanopsis clodiensis	Mercetaspis halli	Prodiaspis tamaricicola	Heliococcus nivearum	Rhizococcus cactearum	Diaspidiotus kaussari	Trionymus radicum	Poaspis jahandiezi	Torosaspis cedricola	Coccus pseudohesperidum	Octaspidiotus australiensis	Grammococcus corymbus	Icerya zimmermanni	Lepidosaphes laterochitinosa	Capulinia sallei	Pseudococcus viburni	Aonidiella orientalis	Spinaspidiotus fissidens	Thysanofiorinia nephelii	Spinaspidiotus fissidens	Aonidiella orientalis	Crenulaspidiotus maurellae	Ledaspis reticulata	Diaspis echinocacti	Neocoelostoma xerophila	Chrysomphalus aonidum	Neocoelostoma xerophila	Neocoelostoma xerophila	Neocoelostoma xerophila	Formicococcus matileae	Neocoelostoma xerophila	Ledaspis reticulata	Trionymus thulensis	Trionymus thulensis	Antonina crawi	Aspidiotus dallonii	Diaspidiotus turanicus	Mercetaspis calligoni	Pulvinaria salicicola	Koroneaspis lonicerae	Poaspis kondarensis	Coccus pseudohesperidum	Diaspidiotus zonatus	Rhizococcus palustris	Spilococcus halli	Planococcus angkorensis	Phenacoccus peruvianus
260	Diaspidiotus prunorum	Heliococcus osborni	Pseudococcus maritimus	Chaetococcus bambusae	Lopholeucaspis cockerelli	Kermes cordiformis	Parlatoreopsis chinensis	Diaspidiotus lepineyi	Eulecanium franconicum	Lepidosaphes pallidula	Pseudaonidia trilobitiformis	Phenacoccus tucumanus	Chrysomphalus pinnulifer	Lanceacoccus moribensis	Ripersiella saintpauliae	Lepidosaphes camelliae	Cerococcus albospicatus	Ceroplastes bruneri	Ledaspis reticulata	Africaspis chionaspiformis	Formicococcus matileae	Africaspis chionaspiformis	Ledaspis reticulata	Neocoelostoma xerophila	Odonaspis ruthae	Atrococcus achilleae	Pseudococcus mandio	Carulaspis juniperi	Pseudococcus mandio	Pseudococcus mandio	Pseudococcus mandio	Diaspis echinocacti	Pseudococcus mandio	Odonaspis ruthae	Ortheziola britannica	Ortheziola britannica	Chaetococcus bambusae	Furchadaspis zamiae	Koroneaspis lonicerae	Pseudaspidoproctus gramineus	Cerococcus longipilosus	Antonina crawi	Porphyrophora nuda	Spilococcus alhagii	Furchadaspis zamiae	Rhizoecus elongatus	Poaspis jahandiezi	Luzulaspis scotica	Hypogeococcus pungens
261	Lecanopsis clodiensis	Phenacoccus peruvianus	Chionaspis pinifoliae	Eulecanium caraganae	Trabutina crassispinosa	Planchonia fimbriata	Trionymus cynodontis	Diaspidiotus sphaerocarpae	Kaweckia glyceriae	Aonidiella orientalis	Parthenolecanium fletcheri	Asterolecanium puteanum	Parlatoreopsis chinensis	Lepidosaphes mcgregori	Semelaspidus artocarpi	Chionaspis pinifoliae	Ceroplastes myricae	Crenulaspidiotus maurellae	Odonaspis ruthae	Aonidiella orientalis	Diaspis echinocacti	Aonidiella orientalis	Odonaspis ruthae	Pseudococcus mandio	Pseudococcus baliteus	Eulecanium franconicum	Lepidosaphes gloverii	Fonscolombia porifera	Lepidosaphes gloverii	Lepidosaphes gloverii	Lepidosaphes gloverii	Atrococcus achilleae	Lepidosaphes gloverii	Pseudococcus baliteus	Phenacoccus peruvianus	Phenacoccus peruvianus	Pelionella tritubulatus	Heliococcus bohemicus	Antonina crawi	Rhizaspidiotus secretus	Mercetaspis calligoni	Chaetococcus bambusae	Planococcus vovae	Erimococcus talhouki	Melanaspis inopinata	Rhizoecus kazachstanus	Cryptococcus aceris	Greenaspis elongata	Acanthococcus maximus
262	Pseudococcus maritimus	Diaspidiotus caucasicus	Acanthococcus azaleae	Fonscolombia amnicola	Melanaspis bromiliae	Chorizococcus rostellum	Gomezmenoraspis pinicola	Hadzibejliaspis stipae	Phyllostroma myrtilli	Pseudaonidia duplex	Kilifia acuminata	Rhizoecus favacirculus	Lepidosaphes laterochitinosa	Melanaspis longula	Stictacanthus azadirachtae	Diaspidiotus ancylus	Diaspidiotus crescentiae	Neocoelostoma xerophila	Pseudococcus baliteus	Ledaspis reticulata	Atrococcus achilleae	Ledaspis reticulata	Pseudococcus baliteus	Lepidosaphes gloverii	Thysanofiorinia nephelii	Phenacoccus hordei	Planococcus citri	Pulvinaria floccifera	Planococcus citri	Planococcus citri	Planococcus citri	Eulecanium franconicum	Planococcus citri	Thysanofiorinia nephelii	Opuntiaspis carinata	Opuntiaspis carinata	Ferreroaspis hungarica	Formicococcus njalensis	Chaetococcus bambusae	Rolaspis lounsburyi	Pseudaspidoproctus gramineus	Pelionella tritubulatus	Aspidiotus dallonii	Lineaspis striata	Aulacaspis tubercularis	Spilococcus mongolicus	Atrococcus parvulus	Trionymus thulensis	Diaspidiotus wuenni
263	Chionaspis pinifoliae	Ferreroaspis hungarica	Peliococcopsis priesneri	Orthezia yashushii	Ceroplastes stellifer	Acutaspis perseae	Didesmococcus unifasciatus	Melanaspis louristana	Eriopeltis lichtensteini	Kuwanaspis howardi	Phenacoccus piceae	Planococcus kenyae	Diaspidiotus ancylus	Odonaspis crenulatus	Insignorthezia smythi	Octaspidiotus stauntoniae	Dysmicoccus hurdi	Pseudococcus mandio	Thysanofiorinia nephelii	Odonaspis ruthae	Eulecanium franconicum	Odonaspis ruthae	Thysanofiorinia nephelii	Planococcus citri	Formicococcus matileae	Margarodes vitis	Spinaspidiotus fissidens	Lepidosaphes pinnaeformis	Spinaspidiotus fissidens	Spinaspidiotus fissidens	Spinaspidiotus fissidens	Phenacoccus hordei	Spinaspidiotus fissidens	Formicococcus matileae	Hypogeococcus pungens	Hypogeococcus pungens	Phenacoccus ferulae	Coccidohystrix bispina	Pelionella tritubulatus	Peliococcus zillae	Rhizaspidiotus secretus	Ferreroaspis hungarica	Furchadaspis zamiae	Dysmicoccus brevipes	Parthenolecanium pomeranicum	Ceroplastes floridensis	Diaspidiotus sulci	Acutaspis umbonifera	Greenisca gouxi
264	Acanthococcus azaleae	Phenacoccus ferulae	Salicicola kermanensis	Prodiaspis tamaricicola	Greenisca oreophila	Atrococcus bejbienkoi	Pulvinaria aurantii	Mercetaspis sphaerocarpae	Rhizoecus dianthi	Luzulaspis dactylis	Trionymus radicum	Kerria rangoonensis	Octaspidiotus stauntoniae	Odonaspis densipora	Mixorthezia karpatti	Paralecanium vacuum	Dysmicoccus varius	Lepidosaphes gloverii	Formicococcus matileae	Pseudococcus baliteus	Phenacoccus hordei	Pseudococcus baliteus	Formicococcus matileae	Spinaspidiotus fissidens	Diaspis echinocacti	Ferrisia meridionalis	Africaspis chionaspiformis	Howardia biclavis	Africaspis chionaspiformis	Africaspis chionaspiformis	Africaspis chionaspiformis	Margarodes vitis	Africaspis chionaspiformis	Diaspis echinocacti	Acanthococcus maximus	Acanthococcus maximus	Anophococcus kondarensis	Diaspidiotus turanicus	Ferreroaspis hungarica	Namibia karroo	Rolaspis lounsburyi	Phenacoccus ferulae	Heliococcus bohemicus	Diaspidiotus zonatus	Lopholeucaspis japonica	Filippia follicularis	Eulecanium caraganae	Icerya jacobsoni	Diaspidiotus marani
265	Peliococcopsis priesneri	Phenacoccus strigosus	Trabutina mannipara	Lopholeucaspis cockerelli	Heliococcus nivearum	Diaspidiotus danzigae	Anophococcus kondarensis	Mohelnaspis ampelodesmae	Porphyrophora polonica	Scythia festuceti	Eulecanium franconicum	Paraputo errabundus	Paralecanium vacuum	Odonaspis schizostachyi	Palmaspis degenerata	Rhizococcus coccineus	Epidiaspis peragrata	Planococcus citri	Diaspis echinocacti	Thysanofiorinia nephelii	Margarodes vitis	Thysanofiorinia nephelii	Diaspis echinocacti	Africaspis chionaspiformis	Atrococcus achilleae	Parthenolecanium perlatum	Aonidiella orientalis	Peliococcus chersonensis	Aonidiella orientalis	Aonidiella orientalis	Aonidiella orientalis	Ferrisia meridionalis	Aonidiella orientalis	Atrococcus achilleae	Aulacaspis tegalensis	Aulacaspis tegalensis	Heterococcus tritici	Koroneaspis lonicerae	Phenacoccus ferulae	Mirococcopsis rubida	Peliococcus zillae	Anophococcus kondarensis	Formicococcus njalensis	Furchadaspis zamiae	Kerria lacca	Odonaspis secreta	Phenacoccus angustatus	Rhizoecus costaricensis	Planococcus angkorensis
266	Salicicola kermanensis	Targionia porifera	Mercetaspis halli	Trabutina crassispinosa	Kermes cordiformis	Mirococcopsis borchsenii	Pulvinaria horii	Phenacoccus gypsophilae	Coccus viridis	Anophococcus herbaceus	Kaweckia glyceriae	Aspidiella zingiberi	Rhizococcus coccineus	Paralecanium cocophyllae	Pseudococcus neomicrocirculus	Kilifia deltoides	Geococcus hauseri	Spinaspidiotus fissidens	Atrococcus achilleae	Formicococcus matileae	Ferrisia meridionalis	Formicococcus matileae	Atrococcus achilleae	Aonidiella orientalis	Eulecanium franconicum	Phenacoccus tucumanus	Ledaspis reticulata	Phenacoccus interruptus	Ledaspis reticulata	Ledaspis reticulata	Ledaspis reticulata	Parthenolecanium perlatum	Ledaspis reticulata	Eulecanium franconicum	Trionymus townesi	Trionymus townesi	Eulecanium ficiphilum	Antonina crawi	Anophococcus kondarensis	Paratrionymus halocharis	Namibia karroo	Heterococcus tritici	Coccidohystrix bispina	Melanaspis inopinata	Dynaspidiotus abietis	Parlatoria camelliae	Peliococcopsis priesneri	Luzulaspis dactylis	Luzulaspis scotica
267	Trabutina mannipara	Dysmicoccus brevipes	Chaetococcus bambusae	Melanaspis bromiliae	Planchonia fimbriata	Peliococcus rosae	Chlidaspis asiatica	Phenacoccus latipes	Atrococcus achilleae	Acanthomytilus jablonowskii	Phyllostroma myrtilli	Aulacaspis marginata	Kilifia deltoides	Parlatoria parlatoreoides	Rhizoecus demerarae	Cerococcus badius	Grammococcus corymbus	Africaspis chionaspiformis	Eulecanium franconicum	Diaspis echinocacti	Parthenolecanium perlatum	Diaspis echinocacti	Eulecanium franconicum	Ledaspis reticulata	Phenacoccus hordei	Akermes bruneri	Odonaspis ruthae	Lichtensia viburni	Odonaspis ruthae	Odonaspis ruthae	Odonaspis ruthae	Phenacoccus tucumanus	Odonaspis ruthae	Phenacoccus hordei	Phenacoccus saccharifolii	Phenacoccus saccharifolii	Pulvinaria salicicola	Chaetococcus bambusae	Heterococcus tritici	Epidiaspis zygophylli	Mirococcopsis rubida	Eulecanium ficiphilum	Diaspidiotus turanicus	Aulacaspis tubercularis	Rhizococcus devoniensis	Rhizococcus coccineus	Unaspis yanonensis	Luzulaspis grandis	Greenaspis elongata
268	Mercetaspis halli	Rhizococcus zygophylli	Eulecanium caraganae	Ceroplastes stellifer	Chorizococcus rostellum	Rhizococcus coronillae	Atrococcus arakelianae	Phenacoccus parietariae	Luzulaspis luzulae	Asterodiaspis roboris	Eriopeltis lichtensteini	Aulacaspis thorntoni	Odonaspis litorosa	Protodiaspis signata	Nipponorthezinella guadalcanalia	Crisicoccus matsumotoi	Hemaspidoproctus cinereus	Aonidiella orientalis	Phenacoccus hordei	Atrococcus achilleae	Phenacoccus tucumanus	Atrococcus achilleae	Phenacoccus hordei	Odonaspis ruthae	Margarodes vitis	Chrysomphalus dictyospermi	Pseudococcus baliteus	Acanthococcus ulmarius	Pseudococcus baliteus	Pseudococcus baliteus	Pseudococcus baliteus	Akermes bruneri	Pseudococcus baliteus	Margarodes vitis	Lepidosaphes tubulorum	Lepidosaphes tubulorum	Cerococcus longipilosus	Pelionella tritubulatus	Eulecanium ficiphilum	Fonscolombia stipae	Paratrionymus halocharis	Pulvinaria salicicola	Koroneaspis lonicerae	Parthenolecanium pomeranicum	Pseudaulacaspis pentagona	Balanococcus diminutus	Ortheziola britannica	Anophococcus granulatus	Trionymus thulensis
269	Chaetococcus bambusae	Acanthomytilus sacchari	Fonscolombia amnicola	Greenisca oreophila	Acutaspis perseae	Pollinia pollini	Diaspidiotus armenicus	Planchonia algeriensis	Lecanopsis subterranea	Parlatoreopsis chinensis	Rhizoecus dianthi	Bayuraspis javanensis	Cerococcus badius	Pseudoparlatoria podocarpus	Furchadaspis zamiae	Rhizaspidiotus dearnessi	Kerria javana	Ledaspis reticulata	Margarodes vitis	Eulecanium franconicum	Akermes bruneri	Eulecanium franconicum	Margarodes vitis	Pseudococcus baliteus	Ferrisia meridionalis	Mycetaspis personata	Thysanofiorinia nephelii	Coccura convexa	Thysanofiorinia nephelii	Thysanofiorinia nephelii	Thysanofiorinia nephelii	Chrysomphalus dictyospermi	Thysanofiorinia nephelii	Ferrisia meridionalis	Leucaspis coniferarum	Leucaspis coniferarum	Mercetaspis calligoni	Ferreroaspis hungarica	Pulvinaria salicicola	Heliococcus montanus	Epidiaspis zygophylli	Cerococcus longipilosus	Antonina crawi	Lopholeucaspis japonica	Kuwanaspis pseudoleucaspis	Parlatoria blanchardi	Ceroplastes sinensis	Silvestraspis uberifera	Acutaspis umbonifera
270	Eulecanium caraganae	Unaspis yanonensis	Orthezia yashushii	Heliococcus nivearum	Atrococcus bejbienkoi	Melanaspis inopinata	Phenacoccus gossypii	Planchonia nevadensis	Acanthococcus uvaeursi	Trionymus cynodontis	Porphyrophora polonica	Capulinia sallei	Crisicoccus matsumotoi	Rhizoecus cyperalis	Lepidosaphes tapleyi	Rastrococcus chinensis	Leptococcus sakai	Odonaspis ruthae	Ferrisia meridionalis	Phenacoccus hordei	Chrysomphalus dictyospermi	Phenacoccus hordei	Ferrisia meridionalis	Thysanofiorinia nephelii	Parthenolecanium perlatum	Chrysomphalus aonidum	Formicococcus matileae	Rhizococcus borchsenii	Formicococcus matileae	Formicococcus matileae	Formicococcus matileae	Mycetaspis personata	Formicococcus matileae	Parthenolecanium perlatum	Delottococcus aberiae	Delottococcus aberiae	Pseudaspidoproctus gramineus	Phenacoccus ferulae	Cerococcus longipilosus	Heliococcus salviae	Fonscolombia stipae	Mercetaspis calligoni	Chaetococcus bambusae	Kerria lacca	Parlatoria camelliae	Rhizoecus falcifer	Phenacoccus emansor	Pinnaspis dracaenae	Icerya jacobsoni
271	Fonscolombia amnicola	Antonina purpurea	Prodiaspis tamaricicola	Kermes cordiformis	Diaspidiotus danzigae	Eulecanium rugulosum	Ripersiella palestineae	Rhizococcus heteroacanthos	Trionymus tomlini	Gomezmenoraspis pinicola	Coccus viridis	Cerococcus albospicatus	Velataspis anasterias	Synacanthococcus bispinosus	Parlatoria blanchardi	Aulacaspis calcarata	Megalocryptes bambusicola	Pseudococcus baliteus	Parthenolecanium perlatum	Margarodes vitis	Mycetaspis personata	Margarodes vitis	Parthenolecanium perlatum	Formicococcus matileae	Phenacoccus tucumanus	Carulaspis juniperi	Diaspis echinocacti	Antonina vera	Diaspis echinocacti	Diaspis echinocacti	Diaspis echinocacti	Chrysomphalus aonidum	Diaspis echinocacti	Phenacoccus tucumanus	Icerya imperatae	Icerya imperatae	Rhizaspidiotus secretus	Anophococcus kondarensis	Mercetaspis calligoni	Phenacoccus kareliniae	Heliococcus montanus	Pseudaspidoproctus gramineus	Pelionella tritubulatus	Dynaspidiotus abietis	Pseudococcus microcirculus	Dimargarodes mediterraneus	Humococcus orientalis	Pseudaulacaspis varicosa	Rhizoecus costaricensis
272	Orthezia yashushii	Coccidohystrix splendens	Lopholeucaspis cockerelli	Planchonia fimbriata	Mirococcopsis borchsenii	Asterodiaspis bella	Cryptoparlatoreopsis halli	Rungaspis macrolobis	Aulacaspis yasumatsui	Didesmococcus unifasciatus	Atrococcus achilleae	Ceroplastes myricae	Rastrococcus chinensis	Ulucoccus danumensis	Octaspidiotus australiensis	Coccus caviramicolus	Melanaspis longula	Thysanofiorinia nephelii	Phenacoccus tucumanus	Ferrisia meridionalis	Chrysomphalus aonidum	Ferrisia meridionalis	Phenacoccus tucumanus	Diaspis echinocacti	Akermes bruneri	Fonscolombia porifera	Atrococcus achilleae	Hemiberlesia cyanophylli	Atrococcus achilleae	Atrococcus achilleae	Atrococcus achilleae	Carulaspis juniperi	Atrococcus achilleae	Akermes bruneri	Pseudococcus aurantiacus	Pseudococcus aurantiacus	Rolaspis lounsburyi	Heterococcus tritici	Pseudaspidoproctus gramineus	Phenacoccus memorabilis	Heliococcus salviae	Rhizaspidiotus secretus	Ferreroaspis hungarica	Rhizococcus devoniensis	Howardia biclavis	Peliococcopsis parvicerarius	Trionymus multisetiger	Entaspidiotus lounsburyi	Luzulaspis dactylis
273	Prodiaspis tamaricicola	Phenacoccus querculus	Trabutina crassispinosa	Chorizococcus rostellum	Peliococcus rosae	Heliococcus osborni	Acanthococcus bezzii	Seabrina cistorum	Anophococcus inermis	Pulvinaria aurantii	Luzulaspis luzulae	Chrysomphalus nulliporus	Acutaspis reniformis	Vinculaspis virgata	Chrysomphalus pinnulifer	Hordeolicoccus eugeniae	Ortheziola hauseri	Formicococcus matileae	Akermes bruneri	Parthenolecanium perlatum	Carulaspis juniperi	Parthenolecanium perlatum	Akermes bruneri	Atrococcus achilleae	Chrysomphalus dictyospermi	Pulvinaria floccifera	Eulecanium franconicum	Insignorthezia insignis	Eulecanium franconicum	Eulecanium franconicum	Eulecanium franconicum	Fonscolombia porifera	Eulecanium franconicum	Chrysomphalus dictyospermi	Maconellicoccus multipori	Maconellicoccus multipori	Peliococcus zillae	Eulecanium ficiphilum	Rhizaspidiotus secretus	Porphyrophora odorata	Phenacoccus kareliniae	Rolaspis lounsburyi	Phenacoccus ferulae	Pseudaulacaspis pentagona	Dysmicoccus boninsis	Rhizococcus micracanthus	Fonscolombia herbacea	Kerria rangoonensis	Luzulaspis grandis
274	Lopholeucaspis cockerelli	Rhizococcus istresianus	Greenisca oreophila	Acutaspis perseae	Rhizococcus coronillae	Phenacoccus peruvianus	Heliococcus minutus	Torosaspis cedricola	Atrococcus cracens	Anophococcus kondarensis	Lecanopsis subterranea	Coronaspis malesiana	Aulacaspis calcarata	Ceroplastes giganteus	Parlatoreopsis chinensis	Kerria greeni	Paraputo corbetti	Diaspis echinocacti	Chrysomphalus dictyospermi	Phenacoccus tucumanus	Fonscolombia porifera	Phenacoccus tucumanus	Chrysomphalus dictyospermi	Eulecanium franconicum	Mycetaspis personata	Lepidosaphes pinnaeformis	Phenacoccus hordei	Anophococcus insignis	Phenacoccus hordei	Phenacoccus hordei	Phenacoccus hordei	Pulvinaria floccifera	Phenacoccus hordei	Mycetaspis personata	Planococcus litchi	Planococcus litchi	Namibia karroo	Pulvinaria salicicola	Rolaspis lounsburyi	Rhizococcus arthrophyti	Phenacoccus memorabilis	Peliococcus zillae	Anophococcus kondarensis	Kuwanaspis pseudoleucaspis	Diaspidiotus pyri	Ferreroaspis hungarica	Heliococcus atraphaxidis	Paracoccus herreni	Anophococcus granulatus
275	Trabutina crassispinosa	Acanthococcus spiraeae	Heliococcus nivearum	Atrococcus bejbienkoi	Pollinia pollini	Diaspidiotus caucasicus	Poaspis intermedia	Pseudaonidia trilobitiformis	Unaspis yanonensis	Pulvinaria horii	Acanthococcus uvaeursi	Diaspidiotus crescentiae	Clavaspis coursetiae	Dysmicoccus hambletoni	Lepidosaphes laterochitinosa	Kiritshenkella lingnani	Parlatoria parlatoreoides	Atrococcus achilleae	Mycetaspis personata	Akermes bruneri	Pulvinaria floccifera	Akermes bruneri	Mycetaspis personata	Phenacoccus hordei	Chrysomphalus aonidum	Howardia biclavis	Margarodes vitis	Lepidosaphes newsteadi	Margarodes vitis	Margarodes vitis	Margarodes vitis	Lepidosaphes pinnaeformis	Margarodes vitis	Chrysomphalus aonidum	Kuwanaspis neolinearis	Kuwanaspis neolinearis	Mirococcopsis rubida	Cerococcus longipilosus	Peliococcus zillae	Spilococcus erianthi	Porphyrophora odorata	Namibia karroo	Heterococcus tritici	Parlatoria camelliae	Pulvinaria hydrangeae	Phenacoccus ferulae	Neochionaspis kirgisica	Velataspis anasterias	Silvestraspis uberifera
276	Melanaspis bromiliae	Trochiscococcus speciosus	Kermes cordiformis	Diaspidiotus danzigae	Melanaspis inopinata	Ferreroaspis hungarica	Pseudaspidoproctus hyphaeniacus	Parthenolecanium fletcheri	Peliococcus marrubii	Chlidaspis asiatica	Trionymus tomlini	Dysmicoccus hurdi	Coccus caviramicolus	Dysmicoccus sylvarum	Lepidosaphes camelliae	Microparlatoria fici	Planococcus dischidiae	Eulecanium franconicum	Chrysomphalus aonidum	Chrysomphalus dictyospermi	Lepidosaphes pinnaeformis	Chrysomphalus dictyospermi	Chrysomphalus aonidum	Margarodes vitis	Carulaspis juniperi	Peliococcus chersonensis	Ferrisia meridionalis	Parlatoria camelliae	Ferrisia meridionalis	Ferrisia meridionalis	Ferrisia meridionalis	Howardia biclavis	Ferrisia meridionalis	Carulaspis juniperi	Contigaspis indigoferae	Contigaspis indigoferae	Paratrionymus halocharis	Mercetaspis calligoni	Namibia karroo	Spilococcus expressus	Rhizococcus arthrophyti	Mirococcopsis rubida	Eulecanium ficiphilum	Pseudococcus microcirculus	Lecanopsis formicarum	Matsucoccus feytaudi	Neokaweckia rubra	Neochavesia trinidadensis	Pinnaspis dracaenae
277	Ceroplastes stellifer	Gregoporia rosaceus	Planchonia fimbriata	Mirococcopsis borchsenii	Eulecanium rugulosum	Phenacoccus ferulae	Eulecanium rugulosum	Kilifia acuminata	Dactylopius confusus	Kuwanaspis bambusicola	Aulacaspis yasumatsui	Epidiaspis peragrata	Hordeolicoccus eugeniae	Eucalymnatus hempeli	Chionaspis pinifoliae	Odonaspis lingnani	Protodiaspis signata	Phenacoccus hordei	Carulaspis juniperi	Mycetaspis personata	Howardia biclavis	Mycetaspis personata	Carulaspis juniperi	Ferrisia meridionalis	Fonscolombia porifera	Phenacoccus interruptus	Parthenolecanium perlatum	Leucaspis pini	Parthenolecanium perlatum	Parthenolecanium perlatum	Parthenolecanium perlatum	Peliococcus chersonensis	Parthenolecanium perlatum	Fonscolombia porifera	Furcaspis capensis	Furcaspis capensis	Epidiaspis zygophylli	Pseudaspidoproctus gramineus	Mirococcopsis rubida	Trionymus copiosus	Spilococcus erianthi	Paratrionymus halocharis	Pulvinaria salicicola	Howardia biclavis	Peliococcus calluneti	Kiritshenkella sacchari	Ripersiella tritici	Nipaecoccus bolivianus	Pseudaulacaspis varicosa
278	Greenisca oreophila	Kermes corticalis	Chorizococcus rostellum	Peliococcus rosae	Asterodiaspis bella	Phenacoccus strigosus	Porphyrophora tritici	Phenacoccus piceae	Dactylopius opuntiae	Atrococcus arakelianae	Anophococcus inermis	Exilipedronia globulosa	Kerria greeni	Hemiberlesia musae	Diaspidiotus ancylus	Odonaspis siamensis	Pseudaulacaspis papayae	Margarodes vitis	Fonscolombia porifera	Chrysomphalus aonidum	Peliococcus chersonensis	Chrysomphalus aonidum	Fonscolombia porifera	Parthenolecanium perlatum	Pulvinaria floccifera	Lichtensia viburni	Phenacoccus tucumanus	Kaweckia glyceriae	Phenacoccus tucumanus	Phenacoccus tucumanus	Phenacoccus tucumanus	Phenacoccus interruptus	Phenacoccus tucumanus	Pulvinaria floccifera	Lichtensia carissae	Lichtensia carissae	Fonscolombia stipae	Rhizaspidiotus secretus	Paratrionymus halocharis	Unaspis citri	Spilococcus expressus	Epidiaspis zygophylli	Cerococcus longipilosus	Dysmicoccus boninsis	Hemiberlesia cyanophylli	Kuwanaspis howardi	Porphyrophora tritici	Trionymus nicotianacola	Entaspidiotus lounsburyi
279	Planchonia fimbriata	Ripersiella periolana	Acutaspis perseae	Rhizococcus coronillae	Phenacoccus peruvianus	Targionia porifera	Rhizopulvinaria turkestanica	Trionymus radicum	Trionymus levis	Diaspidiotus armenicus	Atrococcus cracens	Geococcus hauseri	Kiritshenkella lingnani	Ripersiella campestris	Octaspidiotus stauntoniae	Opuntiaspis javanensis	Pseudoparlatoria podocarpus	Ferrisia meridionalis	Pulvinaria floccifera	Carulaspis juniperi	Phenacoccus interruptus	Carulaspis juniperi	Pulvinaria floccifera	Phenacoccus tucumanus	Lepidosaphes pinnaeformis	Acanthococcus ulmarius	Akermes bruneri	Mirococcopsis subterranea	Akermes bruneri	Akermes bruneri	Akermes bruneri	Lichtensia viburni	Akermes bruneri	Lepidosaphes pinnaeformis	Tecaspis visci	Tecaspis visci	Heliococcus montanus	Rolaspis lounsburyi	Epidiaspis zygophylli	Parlatoria crypta	Trionymus copiosus	Fonscolombia stipae	Mercetaspis calligoni	Diaspidiotus pyri	Rhizoecus cacticans	Anophococcus kondarensis	Neomargarodes aristidae	Targionia haloxyloni	Kerria rangoonensis
280	Chorizococcus rostellum	Mirococcopsis elongata	Atrococcus bejbienkoi	Pollinia pollini	Diaspidiotus caucasicus	Dysmicoccus brevipes	Epidiaspis salicis	Eulecanium franconicum	Clavaspis herculeana	Phenacoccus gossypii	Unaspis yanonensis	Hemaspidoproctus cinereus	Microparlatoria fici	Lopholeucaspis japonica	Paralecanium vacuum	Paralecanium ovatum	Rastrococcus vicorum	Parthenolecanium perlatum	Lepidosaphes pinnaeformis	Fonscolombia porifera	Lichtensia viburni	Fonscolombia porifera	Lepidosaphes pinnaeformis	Akermes bruneri	Howardia biclavis	Coccura convexa	Chrysomphalus dictyospermi	Rhizoecus falcifer	Chrysomphalus dictyospermi	Chrysomphalus dictyospermi	Chrysomphalus dictyospermi	Acanthococcus ulmarius	Chrysomphalus dictyospermi	Howardia biclavis	Aspidiotus combreti	Aspidiotus combreti	Heliococcus salviae	Peliococcus zillae	Fonscolombia stipae	Kerria lacca	Unaspis citri	Heliococcus montanus	Pseudaspidoproctus gramineus	Pulvinaria hydrangeae	Trionymus isfarensis	Planchonia fimbriata	Rhodania occulta	Salicicola vayssierei	Paracoccus herreni
281	Acutaspis perseae	Rhizaspidiotus caraganae	Diaspidiotus danzigae	Melanaspis inopinata	Ferreroaspis hungarica	Rhizococcus zygophylli	Porphyrophora hamelii	Kaweckia glyceriae	Puto antennatus	Ripersiella palestineae	Peliococcus marrubii	Kerria javana	Odonaspis lingnani	Hypogeococcus spinosus	Rhizococcus coccineus	Paraputo olivaceus	Rhizoecus cyperalis	Phenacoccus tucumanus	Howardia biclavis	Pulvinaria floccifera	Acanthococcus ulmarius	Pulvinaria floccifera	Howardia biclavis	Chrysomphalus dictyospermi	Peliococcus chersonensis	Rhizococcus borchsenii	Mycetaspis personata	Dynaspidiotus britannicus	Mycetaspis personata	Mycetaspis personata	Mycetaspis personata	Coccura convexa	Mycetaspis personata	Peliococcus chersonensis	Conchaspis acaciae	Conchaspis acaciae	Phenacoccus kareliniae	Namibia karroo	Heliococcus montanus	Uhleria araucariae	Parlatoria crypta	Heliococcus salviae	Rhizaspidiotus secretus	Lecanopsis formicarum	Planchonia arabidis	Balanococcus scirpi	Physokermes sugonjaevi	Contigaspis cyanogena	Velataspis anasterias
282	Atrococcus bejbienkoi	Trabutina serpentina	Mirococcopsis borchsenii	Eulecanium rugulosum	Phenacoccus ferulae	Acanthomytilus sacchari	Kermes greeni	Phyllostroma myrtilli	Vryburgia brevicruris	Cryptoparlatoreopsis halli	Dactylopius confusus	Lanceacoccus moribensis	Odonaspis siamensis	Parthenolecanium corni	Kilifia deltoides	Planchonia stentae	Sclopetaspis danumensis	Akermes bruneri	Peliococcus chersonensis	Lepidosaphes pinnaeformis	Coccura convexa	Lepidosaphes pinnaeformis	Peliococcus chersonensis	Mycetaspis personata	Phenacoccus interruptus	Antonina vera	Chrysomphalus aonidum	Parlatoria theae	Chrysomphalus aonidum	Chrysomphalus aonidum	Chrysomphalus aonidum	Rhizococcus borchsenii	Chrysomphalus aonidum	Phenacoccus interruptus	Matileortheziola lanceolata	Matileortheziola lanceolata	Phenacoccus memorabilis	Mirococcopsis rubida	Heliococcus salviae	Lopholeucaspis japonica	Kerria lacca	Phenacoccus kareliniae	Rolaspis lounsburyi	Peliococcus calluneti	Lepidosaphes granati	Dysmicoccus wistariae	Anophococcus confusus	Africaspis muntingi	Neochavesia trinidadensis
283	Diaspidiotus danzigae	Leucaspis riccae	Peliococcus rosae	Asterodiaspis bella	Phenacoccus strigosus	Unaspis yanonensis	Exaeretopus tritici	Eriopeltis lichtensteini	Fonscolombia phenacoccoides	Acanthococcus bezzii	Dactylopius opuntiae	Lepidosaphes mcgregori	Opuntiaspis javanensis	Parlatoria theae	Odonaspis litorosa	Coccus pseudohesperidum	Vinculaspis virgata	Chrysomphalus dictyospermi	Phenacoccus interruptus	Howardia biclavis	Rhizococcus borchsenii	Howardia biclavis	Phenacoccus interruptus	Chrysomphalus aonidum	Lichtensia viburni	Hemiberlesia cyanophylli	Carulaspis juniperi	Cryptococcus fagisuga	Carulaspis juniperi	Carulaspis juniperi	Carulaspis juniperi	Antonina vera	Carulaspis juniperi	Lichtensia viburni	Tecaspis mytilaspiformis	Tecaspis mytilaspiformis	Porphyrophora odorata	Paratrionymus halocharis	Phenacoccus kareliniae	Parlatoreopsis longispina	Uhleria araucariae	Phenacoccus memorabilis	Peliococcus zillae	Hemiberlesia cyanophylli	Chaetococcus bambusae	Ceroputo graminis	Heliococcus halocnemi	Andaspis ambigua	Nipaecoccus bolivianus
284	Mirococcopsis borchsenii	Matsucoccus matsumurae	Rhizococcus coronillae	Heliococcus osborni	Targionia porifera	Antonina purpurea	Mongrovaspis quadrispinosa	Rhizoecus dianthi	Peliococcus chersonensis	Heliococcus minutus	Trionymus levis	Leptococcus sakai	Paralecanium ovatum	Planococcus kraunhiae	Cerococcus badius	Phenacoccus tucumanus	Ceroplastes giganteus	Mycetaspis personata	Lichtensia viburni	Peliococcus chersonensis	Antonina vera	Peliococcus chersonensis	Lichtensia viburni	Carulaspis juniperi	Acanthococcus ulmarius	Insignorthezia insignis	Fonscolombia porifera	Pseudococcus importatus	Fonscolombia porifera	Fonscolombia porifera	Fonscolombia porifera	Hemiberlesia cyanophylli	Fonscolombia porifera	Acanthococcus ulmarius	Luzulaspis dactylis	Luzulaspis dactylis	Rhizococcus arthrophyti	Epidiaspis zygophylli	Phenacoccus memorabilis	Ceroplastes bruneri	Lopholeucaspis japonica	Porphyrophora odorata	Namibia karroo	Rhizoecus cacticans	Carulaspis minima	Heterococcus tritici	Heliococcus varioporus	Aonidia nullispina	Trionymus nicotianacola
285	Peliococcus rosae	Didesmococcus unifasciatus	Pollinia pollini	Phenacoccus peruvianus	Dysmicoccus brevipes	Coccidohystrix splendens	Spilococcus alhagii	Porphyrophora polonica	Leucaspis knemion	Poaspis intermedia	Clavaspis herculeana	Megalocryptes bambusicola	Paraputo olivaceus	Lepidosaphes chinensis	Crisicoccus matsumotoi	Asterolecanium puteanum	Dysmicoccus hambletoni	Chrysomphalus aonidum	Acanthococcus ulmarius	Phenacoccus interruptus	Hemiberlesia cyanophylli	Phenacoccus interruptus	Acanthococcus ulmarius	Fonscolombia porifera	Coccura convexa	Anophococcus insignis	Pulvinaria floccifera	Coccus pseudohesperidum	Pulvinaria floccifera	Pulvinaria floccifera	Pulvinaria floccifera	Insignorthezia insignis	Pulvinaria floccifera	Coccura convexa	Luzulaspis grandis	Luzulaspis grandis	Spilococcus erianthi	Fonscolombia stipae	Porphyrophora odorata	Planococcus minor	Parlatoreopsis longispina	Rhizococcus arthrophyti	Mirococcopsis rubida	Trionymus isfarensis	Psilococcus ruber	Rhizococcus baldonensis	Mercetaspis arthrophyti	Lecanodiaspis mimosae	Targionia haloxyloni
286	Rhizococcus coronillae	Chionaspis wistariae	Melanaspis inopinata	Diaspidiotus caucasicus	Rhizococcus zygophylli	Phenacoccus querculus	Parlatoria ephedrae	Coccus viridis	Melanaspis bromiliae	Pseudaspidoproctus hyphaeniacus	Puto antennatus	Melanaspis longula	Planchonia stentae	Odonaspis morrisoni	Rhizaspidiotus dearnessi	Rhizoecus favacirculus	Dysmicoccus sylvarum	Carulaspis juniperi	Coccura convexa	Lichtensia viburni	Insignorthezia insignis	Lichtensia viburni	Coccura convexa	Pulvinaria floccifera	Rhizococcus borchsenii	Lepidosaphes newsteadi	Lepidosaphes pinnaeformis	Acanthococcus azaleae	Lepidosaphes pinnaeformis	Lepidosaphes pinnaeformis	Lepidosaphes pinnaeformis	Anophococcus insignis	Lepidosaphes pinnaeformis	Rhizococcus borchsenii	Rhizococcus micracanthus	Rhizococcus micracanthus	Spilococcus expressus	Heliococcus montanus	Rhizococcus arthrophyti	Insignorthezia insignis	Ceroplastes bruneri	Spilococcus erianthi	Paratrionymus halocharis	Planchonia arabidis	Peliococcus morrisoni	Chionaspis pinifoliae	Nudicauda nigra	Mammata lueckorum	Salicicola vayssierei
287	Pollinia pollini	Peliococcus drabae	Eulecanium rugulosum	Ferreroaspis hungarica	Acanthomytilus sacchari	Rhizococcus istresianus	Eulecanium ficiphilum	Atrococcus achilleae	Coccidohystrix artemisiae	Eulecanium rugulosum	Vryburgia brevicruris	Odonaspis crenulatus	Pseudoparlatoria turgida	Opuntiaspis carinata	Velataspis anasterias	Planococcus kenyae	Eucalymnatus hempeli	Fonscolombia porifera	Rhizococcus borchsenii	Acanthococcus ulmarius	Anophococcus insignis	Acanthococcus ulmarius	Rhizococcus borchsenii	Lepidosaphes pinnaeformis	Antonina vera	Parlatoria camelliae	Howardia biclavis	Rhizococcus devoniensis	Howardia biclavis	Howardia biclavis	Howardia biclavis	Lepidosaphes newsteadi	Howardia biclavis	Antonina vera	Coccus formicarii	Coccus formicarii	Trionymus copiosus	Heliococcus salviae	Spilococcus erianthi	Lopholeucaspis cockerelli	Planococcus minor	Spilococcus expressus	Epidiaspis zygophylli	Lepidosaphes granati	Vryburgia brevicruris	Cryptoparlatoreopsis halli	Poaspis kondarensis	Melanaspis pedina	Contigaspis cyanogena
288	Melanaspis inopinata	Peliococcus schmuttereri	Asterodiaspis bella	Phenacoccus ferulae	Unaspis yanonensis	Acanthococcus spiraeae	Rhizococcus saxidesertus	Luzulaspis luzulae	Phenacoccus emansor	Porphyrophora tritici	Fonscolombia phenacoccoides	Odonaspis densipora	Coccus pseudohesperidum	Acutaspis agavis	Rastrococcus chinensis	Kerria rangoonensis	Hemiberlesia musae	Pulvinaria floccifera	Antonina vera	Coccura convexa	Lepidosaphes newsteadi	Coccura convexa	Antonina vera	Howardia biclavis	Hemiberlesia cyanophylli	Leucaspis pini	Peliococcus chersonensis	Psilococcus ruber	Peliococcus chersonensis	Peliococcus chersonensis	Peliococcus chersonensis	Parlatoria camelliae	Peliococcus chersonensis	Hemiberlesia cyanophylli	Anophococcus granulatus	Anophococcus granulatus	Unaspis citri	Phenacoccus kareliniae	Spilococcus expressus	Targionia vitis	Insignorthezia insignis	Trionymus copiosus	Fonscolombia stipae	Chaetococcus bambusae	Heliococcus glacialis	Parlatoria ephedrae	Porphyrophora nuda	Morganella acaciae	Africaspis muntingi
289	Eulecanium rugulosum	Peliococcus tragopogoni	Heliococcus osborni	Phenacoccus strigosus	Antonina purpurea	Trochiscococcus speciosus	Suturaspis davatchi	Lecanopsis subterranea	Diaspidiotus sulci	Rhizopulvinaria turkestanica	Peliococcus chersonensis	Odonaspis schizostachyi	Phenacoccus tucumanus	Insignorthezia pseudinsignis	Acutaspis reniformis	Paracoccus herreni	Ripersiella campestris	Lepidosaphes pinnaeformis	Hemiberlesia cyanophylli	Rhizococcus borchsenii	Parlatoria camelliae	Rhizococcus borchsenii	Hemiberlesia cyanophylli	Peliococcus chersonensis	Insignorthezia insignis	Kaweckia glyceriae	Phenacoccus interruptus	Drosicha corpulenta	Phenacoccus interruptus	Phenacoccus interruptus	Phenacoccus interruptus	Leucaspis pini	Phenacoccus interruptus	Insignorthezia insignis	Balanococcus orientalis	Balanococcus orientalis	Parlatoria crypta	Phenacoccus memorabilis	Trionymus copiosus	Waxiella senegalensis	Lopholeucaspis cockerelli	Unaspis citri	Heliococcus montanus	Carulaspis minima	Aonidia mediterranea	Adelosoma phragmitidis	Unaspis citri	Namibia spinosa	Andaspis ambigua
290	Asterodiaspis bella	Duplachionaspis noaeae	Phenacoccus peruvianus	Targionia porifera	Coccidohystrix splendens	Gregoporia rosaceus	Cucullococcus arrabidensis	Acanthococcus uvaeursi	Peliococcus morrisoni	Epidiaspis salicis	Leucaspis knemion	Ortheziola hauseri	Asterolecanium puteanum	Kuwanaspis vermiformis	Aulacaspis calcarata	Paraputo errabundus	Lopholeucaspis japonica	Howardia biclavis	Insignorthezia insignis	Antonina vera	Leucaspis pini	Antonina vera	Insignorthezia insignis	Phenacoccus interruptus	Anophococcus insignis	Mirococcopsis subterranea	Lichtensia viburni	Psoraleococcus quercus	Lichtensia viburni	Lichtensia viburni	Lichtensia viburni	Kaweckia glyceriae	Lichtensia viburni	Anophococcus insignis	Acanthococcus isacanthus	Acanthococcus isacanthus	Kerria lacca	Porphyrophora odorata	Unaspis citri	Diaspidiotus zonatus	Targionia vitis	Parlatoria crypta	Heliococcus salviae	Psilococcus ruber	Chrysomphalus bifasciculatus	Acanthococcus azaleae	Diaspidiotus armenicus	Pseudotargionia kalaharica	Aonidia nullispina
291	Heliococcus osborni	Diaspidiotus slavonicus	Diaspidiotus caucasicus	Dysmicoccus brevipes	Phenacoccus querculus	Kermes corticalis	Diaspidiotus kaussari	Trionymus tomlini	Diaspidiotus alni	Porphyrophora hamelii	Melanaspis bromiliae	Paralecanium cocophyllae	Rhizoecus favacirculus	Andaspis mackieana	Clavaspis coursetiae	Aspidiella zingiberi	Hypogeococcus spinosus	Peliococcus chersonensis	Anophococcus insignis	Hemiberlesia cyanophylli	Kaweckia glyceriae	Hemiberlesia cyanophylli	Anophococcus insignis	Lichtensia viburni	Lepidosaphes newsteadi	Rhizoecus falcifer	Acanthococcus ulmarius	Pseudoparlatoria parlatorioides	Acanthococcus ulmarius	Acanthococcus ulmarius	Acanthococcus ulmarius	Mirococcopsis subterranea	Acanthococcus ulmarius	Lepidosaphes newsteadi	Acutaspis umbonifera	Acutaspis umbonifera	Uhleria araucariae	Rhizococcus arthrophyti	Parlatoria crypta	Asterodiaspis minor	Waxiella senegalensis	Kerria lacca	Phenacoccus kareliniae	Peliococcus morrisoni	Acanthococcus lagerstroemiae	Fonscolombia porifera	Epidiaspis salicis	Fiorinia linderae	Lecanodiaspis mimosae
292	Phenacoccus peruvianus	Coccura circumscripta	Ferreroaspis hungarica	Acanthomytilus sacchari	Rhizococcus istresianus	Ripersiella periolana	Diaspidiotus lepineyi	Aulacaspis yasumatsui	Fonscolombia incerta	Duplachionaspis monodi	Coccidohystrix artemisiae	Paraputo corbetti	Planococcus kenyae	Margarodes rileyi	Coccus caviramicolus	Aulacaspis marginata	Symonicoccus australis	Phenacoccus interruptus	Lepidosaphes newsteadi	Insignorthezia insignis	Mirococcopsis subterranea	Insignorthezia insignis	Lepidosaphes newsteadi	Acanthococcus ulmarius	Parlatoria camelliae	Dynaspidiotus britannicus	Coccura convexa	Rhizoecus cacticans	Coccura convexa	Coccura convexa	Coccura convexa	Rhizoecus falcifer	Coccura convexa	Parlatoria camelliae	Diaspis gilloglyi	Diaspis gilloglyi	Lopholeucaspis japonica	Spilococcus erianthi	Kerria lacca	Margarodes vitis	Diaspidiotus zonatus	Uhleria araucariae	Phenacoccus memorabilis	Vryburgia brevicruris	Chionaspis alnus	Targionia arthrophyti	Porphyrophora hamelii	Orthezia boliviana	Mammata lueckorum
293	Diaspidiotus caucasicus	Parlatoria asiatica	Phenacoccus ferulae	Unaspis yanonensis	Acanthococcus spiraeae	Mirococcopsis elongata	Diaspidiotus sphaerocarpae	Anophococcus inermis	Rhizaspidiotus bivalvatus	Diaspidiotus nitrariae	Phenacoccus emansor	Parlatoria parlatoreoides	Kerria rangoonensis	Clavaspidiotus tayabanus	Hordeolicoccus eugeniae	Aulacaspis thorntoni	Parthenolecanium corni	Lichtensia viburni	Parlatoria camelliae	Anophococcus insignis	Rhizoecus falcifer	Anophococcus insignis	Parlatoria camelliae	Coccura convexa	Leucaspis pini	Parlatoria theae	Rhizococcus borchsenii	Parthenolecanium pomeranicum	Rhizococcus borchsenii	Rhizococcus borchsenii	Rhizococcus borchsenii	Dynaspidiotus britannicus	Rhizococcus borchsenii	Leucaspis pini	Furcaspis palmaria	Furcaspis palmaria	Parlatoreopsis longispina	Spilococcus expressus	Uhleria araucariae	Ferrisia meridionalis	Asterodiaspis minor	Lopholeucaspis japonica	Porphyrophora odorata	Heliococcus glacialis	Drosicha corpulenta	Chaetococcus turanicus	Brevennia rehi	Gossyparia spuria	Melanaspis pedina
294	Ferreroaspis hungarica	Rhizopulvinaria turkestanica	Phenacoccus strigosus	Antonina purpurea	Trochiscococcus speciosus	Rhizaspidiotus caraganae	Hadzibejliaspis stipae	Atrococcus cracens	Ripersiella poltavae	Kermes greeni	Diaspidiotus sulci	Planococcus dischidiae	Paracoccus herreni	Diaspis coccois	Kerria greeni	Bayuraspis javanensis	Opuntiaspis carinata	Acanthococcus ulmarius	Leucaspis pini	Lepidosaphes newsteadi	Dynaspidiotus britannicus	Lepidosaphes newsteadi	Leucaspis pini	Rhizococcus borchsenii	Kaweckia glyceriae	Cryptococcus fagisuga	Antonina vera	Peliococcus calluneti	Antonina vera	Antonina vera	Antonina vera	Parlatoria theae	Antonina vera	Kaweckia glyceriae	Coccura suwakoensis	Coccura suwakoensis	Ceroplastes bruneri	Trionymus copiosus	Lopholeucaspis japonica	Parthenolecanium perlatum	Margarodes vitis	Parlatoreopsis longispina	Rhizococcus arthrophyti	Aonidia mediterranea	Atrococcus altaicus	Antonina purpurea	Atrococcus saxatilis	Lepidosaphes ulmi	Morganella acaciae
295	Phenacoccus ferulae	Targionia nigra	Targionia porifera	Coccidohystrix splendens	Gregoporia rosaceus	Trabutina serpentina	Kermes echinatus	Unaspis yanonensis	Icerya aegyptiaca	Exaeretopus tritici	Peliococcus morrisoni	Protodiaspis signata	Paraputo errabundus	Aulacaspis thoracica	Kiritshenkella lingnani	Capulinia sallei	Acutaspis agavis	Coccura convexa	Kaweckia glyceriae	Parlatoria camelliae	Parlatoria theae	Parlatoria camelliae	Kaweckia glyceriae	Antonina vera	Mirococcopsis subterranea	Pseudococcus importatus	Hemiberlesia cyanophylli	Vryburgia brevicruris	Hemiberlesia cyanophylli	Hemiberlesia cyanophylli	Hemiberlesia cyanophylli	Cryptococcus fagisuga	Hemiberlesia cyanophylli	Mirococcopsis subterranea	Diaspidiotus degeneratus	Diaspidiotus degeneratus	Planococcus minor	Unaspis citri	Parlatoreopsis longispina	Mercetaspis sureyana	Ferrisia meridionalis	Ceroplastes bruneri	Spilococcus erianthi	Chrysomphalus bifasciculatus	Eulecanium kostylevi	Neokaweckia laeticoris	Eulecanium pistaciae	Leucaspis lowi	Namibia spinosa
296	Phenacoccus strigosus	Duplachionaspis berlesii	Dysmicoccus brevipes	Phenacoccus querculus	Kermes corticalis	Leucaspis riccae	Melanaspis louristana	Peliococcus marrubii	Longicoccus psammophilus	Mongrovaspis quadrispinosa	Diaspidiotus alni	Pseudaulacaspis papayae	Aspidiella zingiberi	Ceroplastes bruneri	Microparlatoria fici	Cerococcus albospicatus	Insignorthezia pseudinsignis	Rhizococcus borchsenii	Mirococcopsis subterranea	Leucaspis pini	Cryptococcus fagisuga	Leucaspis pini	Mirococcopsis subterranea	Hemiberlesia cyanophylli	Rhizoecus falcifer	Coccus pseudohesperidum	Insignorthezia insignis	Pulvinaria hydrangeae	Insignorthezia insignis	Insignorthezia insignis	Insignorthezia insignis	Pseudococcus importatus	Insignorthezia insignis	Rhizoecus falcifer	Rastrococcus rubellus	Rastrococcus rubellus	Insignorthezia insignis	Parlatoria crypta	Ceroplastes bruneri	Phenacoccus tucumanus	Parthenolecanium perlatum	Planococcus minor	Spilococcus expressus	Acanthococcus lagerstroemiae	Eulecanium secretum	Rhizococcus cantium	Eulecanium transcaucasicum	Newsteadia floccosa	Pseudotargionia kalaharica
297	Targionia porifera	Lecanodiaspis sardoa	Rhizococcus zygophylli	Rhizococcus istresianus	Ripersiella periolana	Matsucoccus matsumurae	Mercetaspis sphaerocarpae	Dactylopius confusus	Rhizococcus micracanthus	Spilococcus alhagii	Fonscolombia incerta	Rastrococcus vicorum	Aulacaspis marginata	Aonidomytilus solidaginis	Odonaspis lingnani	Ceroplastes myricae	Kuwanaspis vermiformis	Antonina vera	Rhizoecus falcifer	Kaweckia glyceriae	Pseudococcus importatus	Kaweckia glyceriae	Rhizoecus falcifer	Insignorthezia insignis	Dynaspidiotus britannicus	Acanthococcus azaleae	Anophococcus insignis	Ripersiella loksae	Anophococcus insignis	Anophococcus insignis	Anophococcus insignis	Coccus pseudohesperidum	Anophococcus insignis	Dynaspidiotus britannicus	Rastrococcus chinensis	Rastrococcus chinensis	Lopholeucaspis cockerelli	Kerria lacca	Planococcus minor	Akermes bruneri	Mercetaspis sureyana	Insignorthezia insignis	Trionymus copiosus	Chionaspis alnus	Targionia porifera	Nipponaclerda turanica	Longicoccus affinis	Ceroputo pilosellae	Fiorinia linderae
298	Dysmicoccus brevipes	Cerococcus cistarum	Acanthomytilus sacchari	Acanthococcus spiraeae	Mirococcopsis elongata	Eriococcus sp.	Newsteadia susannae	Dactylopius opuntiae	Fiorinia pinicola	Parlatoria ephedrae	Rhizaspidiotus bivalvatus	Sclopetaspis danumensis	Aulacaspis thorntoni	Bambusaspis abiecta	Odonaspis siamensis	Chrysomphalus nulliporus	Aulacaspis yabunikkei	Hemiberlesia cyanophylli	Dynaspidiotus britannicus	Mirococcopsis subterranea	Coccus pseudohesperidum	Mirococcopsis subterranea	Dynaspidiotus britannicus	Anophococcus insignis	Parlatoria theae	Rhizococcus devoniensis	Lepidosaphes newsteadi	Matsucoccus pini	Lepidosaphes newsteadi	Lepidosaphes newsteadi	Lepidosaphes newsteadi	Acanthococcus azaleae	Lepidosaphes newsteadi	Parlatoria theae	Aulacaspis ferrisi	Aulacaspis ferrisi	Targionia vitis	Uhleria araucariae	Insignorthezia insignis	Carulaspis minima	Phenacoccus tucumanus	Lopholeucaspis cockerelli	Unaspis citri	Drosicha corpulenta	Phenacoccus querculus	Lecanopsis clodiensis	Longicoccus longiventris	Hemiberlesia lataniae	Orthezia boliviana
299	Rhizococcus zygophylli	Unaspis citri	Unaspis yanonensis	Trochiscococcus speciosus	Rhizaspidiotus caraganae	Didesmococcus unifasciatus	Ortheziola viti	Trionymus levis	Pseudaonidia paeoniae	Eulecanium ficiphilum	Ripersiella poltavae	Synacanthococcus bispinosus	Bayuraspis javanensis	Cameronaspis orchidarum	Opuntiaspis javanensis	Coronaspis malesiana	Margarodes rileyi	Insignorthezia insignis	Parlatoria theae	Rhizoecus falcifer	Acanthococcus azaleae	Rhizoecus falcifer	Parlatoria theae	Lepidosaphes newsteadi	Cryptococcus fagisuga	Psilococcus ruber	Parlatoria camelliae	Luzulaspis luzulae	Parlatoria camelliae	Parlatoria camelliae	Parlatoria camelliae	Rhizococcus devoniensis	Parlatoria camelliae	Cryptococcus fagisuga	Entaspidiotus lounsburyi	Entaspidiotus lounsburyi	Waxiella senegalensis	Lopholeucaspis japonica	Lopholeucaspis cockerelli	Rastrococcus spinosus	Akermes bruneri	Targionia vitis	Parlatoria crypta	Atrococcus altaicus	Bodenheimera rachelae	Melanaspis bromiliae	Pararhodania armena	Phenacoccus aceris	Gossyparia spuria
300	Acanthomytilus sacchari	Gonaspidiotus minimus	Antonina purpurea	Gregoporia rosaceus	Trabutina serpentina	Chionaspis wistariae	Pellizzaricoccus gabrielis	Clavaspis herculeana	Lecanopsis clodiensis	Rhizococcus saxidesertus	Icerya aegyptiaca	Ulucoccus danumensis	Cerococcus albospicatus	Ceroplastes nakaharai	Paralecanium ovatum	Dysmicoccus hurdi	Andaspis crawii	Anophococcus insignis	Cryptococcus fagisuga	Dynaspidiotus britannicus	Rhizococcus devoniensis	Dynaspidiotus britannicus	Cryptococcus fagisuga	Parlatoria camelliae	Pseudococcus importatus	Drosicha corpulenta	Leucaspis pini	Anophococcus inermis	Leucaspis pini	Leucaspis pini	Leucaspis pini	Psilococcus ruber	Leucaspis pini	Pseudococcus importatus	Kuwanaspis suishana	Kuwanaspis suishana	Diaspidiotus zonatus	Parlatoreopsis longispina	Targionia vitis	Pseudococcus jackbeardsleyi	Carulaspis minima	Waxiella senegalensis	Kerria lacca	Eulecanium kostylevi	Phenacoccus daganiae	Ceroplastes stellifer	Phenacoccus tergrigorianae	Eulecanium tiliae	Lepidosaphes ulmi
301	Unaspis yanonensis	Russellaspis pustulans	Coccidohystrix splendens	Kermes corticalis	Leucaspis riccae	Peliococcus drabae	Phenacoccus gypsophilae	Puto antennatus	Pseudococcus microcirculus	Suturaspis davatchi	Longicoccus psammophilus	Vinculaspis virgata	Ceroplastes myricae	Furcaspis oceanica	Paraputo olivaceus	Dysmicoccus varius	Diaspis coccois	Lepidosaphes newsteadi	Pseudococcus importatus	Parlatoria theae	Psilococcus ruber	Parlatoria theae	Pseudococcus importatus	Leucaspis pini	Coccus pseudohesperidum	Psoraleococcus quercus	Kaweckia glyceriae	Atrococcus cracens	Kaweckia glyceriae	Kaweckia glyceriae	Kaweckia glyceriae	Drosicha corpulenta	Kaweckia glyceriae	Coccus pseudohesperidum	Cameronaspis adinandrae	Cameronaspis adinandrae	Asterodiaspis minor	Ceroplastes bruneri	Waxiella senegalensis	Hemiberlesia lataniae	Rastrococcus spinosus	Diaspidiotus zonatus	Uhleria araucariae	Eulecanium secretum	Pelionella glandulifer	Matsucoccus matsumurae	Porphyrophora monticola	Aulacaspis rosae	Leucaspis lowi
302	Antonina purpurea	Anophococcus kondarensis	Phenacoccus querculus	Ripersiella periolana	Eriococcus sp.	Peliococcus schmuttereri	Phenacoccus latipes	Vryburgia brevicruris	Phenacoccus transcaucasicus	Waxiella senegalensis	Rhizococcus micracanthus	Ceroplastes giganteus	Chrysomphalus nulliporus	Icerya morrisoni	Planchonia stentae	Exilipedronia globulosa	Ceroplastes bruneri	Parlatoria camelliae	Coccus pseudohesperidum	Cryptococcus fagisuga	Drosicha corpulenta	Cryptococcus fagisuga	Coccus pseudohesperidum	Kaweckia glyceriae	Acanthococcus azaleae	Pseudoparlatoria parlatorioides	Mirococcopsis subterranea	Carulaspis visci	Mirococcopsis subterranea	Mirococcopsis subterranea	Mirococcopsis subterranea	Psoraleococcus quercus	Mirococcopsis subterranea	Acanthococcus azaleae	Hordeolicoccus crypteroniae	Hordeolicoccus crypteroniae	Margarodes vitis	Planococcus minor	Diaspidiotus zonatus	Oceanaspidiotus spinosus	Pseudococcus jackbeardsleyi	Asterodiaspis minor	Lopholeucaspis japonica	Targionia porifera	Pseudaspidoproctus gramineus	Diaspidiotus eurotiae	Pulvinaria terrestris	Orthezia urticae	Newsteadia floccosa
303	Coccidohystrix splendens	Duplachionaspis erianthi	Rhizococcus istresianus	Mirococcopsis elongata	Didesmococcus unifasciatus	Peliococcus tragopogoni	Phenacoccus parietariae	Fonscolombia phenacoccoides	Coccus capparidis	Cucullococcus arrabidensis	Fiorinia pinicola	Dysmicoccus hambletoni	Coronaspis malesiana	Lepidosaphes duponti	Pseudoparlatoria turgida	Geococcus hauseri	Aonidomytilus solidaginis	Leucaspis pini	Acanthococcus azaleae	Pseudococcus importatus	Psoraleococcus quercus	Pseudococcus importatus	Acanthococcus azaleae	Mirococcopsis subterranea	Rhizococcus devoniensis	Rhizoecus cacticans	Rhizoecus falcifer	Ripersiella halophila	Rhizoecus falcifer	Rhizoecus falcifer	Rhizoecus falcifer	Pseudoparlatoria parlatorioides	Rhizoecus falcifer	Rhizococcus devoniensis	Narayanaspis eugeniae	Narayanaspis eugeniae	Ferrisia meridionalis	Insignorthezia insignis	Asterodiaspis minor	Fiorinia theae	Hemiberlesia lataniae	Margarodes vitis	Parlatoreopsis longispina	Phenacoccus querculus	Rhizococcus subterraneus	Greenisca oreophila	Puto megriensis	Atrococcus paludinus	Ceroputo pilosellae
304	Phenacoccus querculus	Rhizaspidiotus albatus	Acanthococcus spiraeae	Rhizaspidiotus caraganae	Chionaspis wistariae	Duplachionaspis noaeae	Planchonia nevadensis	Peliococcus chersonensis	Balanococcus scirpi	Diaspidiotus kaussari	Pseudaonidia paeoniae	Dysmicoccus sylvarum	Diaspidiotus crescentiae	Lepidosaphes noxia	Coccus pseudohesperidum	Grammococcus corymbus	Asterolecanium ungulatum	Kaweckia glyceriae	Rhizococcus devoniensis	Coccus pseudohesperidum	Pseudoparlatoria parlatorioides	Coccus pseudohesperidum	Rhizococcus devoniensis	Rhizoecus falcifer	Psilococcus ruber	Parthenolecanium pomeranicum	Dynaspidiotus britannicus	Parafairmairia bipartita	Dynaspidiotus britannicus	Dynaspidiotus britannicus	Dynaspidiotus britannicus	Rhizoecus cacticans	Dynaspidiotus britannicus	Psilococcus ruber	Ortheziolamameti loebli	Ortheziolamameti loebli	Parthenolecanium perlatum	Lopholeucaspis cockerelli	Margarodes vitis	Rastrococcus iceryoides	Oceanaspidiotus spinosus	Ferrisia meridionalis	Ceroplastes bruneri	Bodenheimera rachelae	Psoraleococcus quercus	Heliococcus nivearum	Neomargarodes festucae	Asterodiaspis quercicola	Hemiberlesia lataniae
305	Rhizococcus istresianus	Parlatoria blanchardi	Trochiscococcus speciosus	Trabutina serpentina	Peliococcus drabae	Diaspidiotus slavonicus	Rungaspis macrolobis	Leucaspis knemion	Antoninella parkeri	Hadzibejliaspis stipae	Lecanopsis clodiensis	Eucalymnatus hempeli	Dysmicoccus varius	Palinaspis quohogiformis	Phenacoccus tucumanus	Hemaspidoproctus cinereus	Ceroplastes nakaharai	Mirococcopsis subterranea	Psilococcus ruber	Acanthococcus azaleae	Rhizoecus cacticans	Acanthococcus azaleae	Psilococcus ruber	Dynaspidiotus britannicus	Drosicha corpulenta	Peliococcus calluneti	Parlatoria theae	Ortheziola britannica	Parlatoria theae	Parlatoria theae	Parlatoria theae	Parthenolecanium pomeranicum	Parlatoria theae	Drosicha corpulenta	Targionia haloxyloni	Targionia haloxyloni	Mercetaspis sureyana	Targionia vitis	Ferrisia meridionalis	Pollinia pollini	Fiorinia theae	Parthenolecanium perlatum	Planococcus minor	Phenacoccus daganiae	Antonina transcaucasica	Kermes cordiformis	Diaspidiotus farahbakhchi	Diaspidiotus bavaricus	Phenacoccus aceris
306	Acanthococcus spiraeae	Asterodiaspis ilicicola	Gregoporia rosaceus	Leucaspis riccae	Peliococcus schmuttereri	Coccura circumscripta	Seabrina cistorum	Melanaspis bromiliae	Puto borealis	Kermes echinatus	Pseudococcus microcirculus	Hemiberlesia musae	Epidiaspis peragrata	Palmaspis sabalis	Asterolecanium puteanum	Kerria javana	Fiorinia coronata	Rhizoecus falcifer	Drosicha corpulenta	Rhizococcus devoniensis	Parthenolecanium pomeranicum	Rhizococcus devoniensis	Drosicha corpulenta	Parlatoria theae	Psoraleococcus quercus	Vryburgia brevicruris	Cryptococcus fagisuga	Hypogeococcus pungens	Cryptococcus fagisuga	Cryptococcus fagisuga	Cryptococcus fagisuga	Peliococcus calluneti	Cryptococcus fagisuga	Psoraleococcus quercus	Salicicola vayssierei	Salicicola vayssierei	Phenacoccus tucumanus	Waxiella senegalensis	Parthenolecanium perlatum	Leucaspis riccae	Rastrococcus iceryoides	Mercetaspis sureyana	Insignorthezia insignis	Pelionella glandulifer	Peliococcus latitubulatus	Phenacoccus tataricus	Rhizococcus crassispinus	Rhizococcus baldonensis	Eulecanium tiliae
307	Trochiscococcus speciosus	Rhizaspidiotus donacis	Kermes corticalis	Matsucoccus matsumurae	Peliococcus tragopogoni	Parlatoria asiatica	Torosaspis cedricola	Coccidohystrix artemisiae	Ceroplastes actiniformis	Melanaspis louristana	Phenacoccus transcaucasicus	Ripersiella campestris	Exilipedronia globulosa	Palmaspis similis	Rhizoecus favacirculus	Lanceacoccus moribensis	Hyalococcus striatus	Dynaspidiotus britannicus	Psoraleococcus quercus	Psilococcus ruber	Peliococcus calluneti	Psilococcus ruber	Psoraleococcus quercus	Cryptococcus fagisuga	Pseudoparlatoria parlatorioides	Pulvinaria hydrangeae	Pseudococcus importatus	Acanthococcus maximus	Pseudococcus importatus	Pseudococcus importatus	Pseudococcus importatus	Vryburgia brevicruris	Pseudococcus importatus	Pseudoparlatoria parlatorioides	Trionymus nicotianacola	Trionymus nicotianacola	Akermes bruneri	Diaspidiotus zonatus	Mercetaspis sureyana	Pseudococcus occiduus	Pollinia pollini	Phenacoccus tucumanus	Lopholeucaspis cockerelli	Pseudaspidoproctus gramineus	Stotzia maxima	Trionymus kirgisicus	Rhizococcus marginalis	Chrysomphalus dictyospermi	Aulacaspis rosae
308	Gregoporia rosaceus	Lepidosaphes pallida	Ripersiella periolana	Eriococcus sp.	Duplachionaspis noaeae	Rhizopulvinaria turkestanica	Pseudaonidia trilobitiformis	Phenacoccus emansor	Dysmicoccus grassii	Mercetaspis sphaerocarpae	Coccus capparidis	Lopholeucaspis japonica	Geococcus hauseri	Pseudaonidia manilensis	Planococcus kenyae	Lepidosaphes mcgregori	Icerya samaraia	Parlatoria theae	Pseudoparlatoria parlatorioides	Drosicha corpulenta	Vryburgia brevicruris	Drosicha corpulenta	Pseudoparlatoria parlatorioides	Pseudococcus importatus	Rhizoecus cacticans	Ripersiella loksae	Coccus pseudohesperidum	Rhizococcus micracanthus	Coccus pseudohesperidum	Coccus pseudohesperidum	Coccus pseudohesperidum	Pulvinaria hydrangeae	Coccus pseudohesperidum	Rhizoecus cacticans	Octaspidiotus australiensis	Octaspidiotus australiensis	Carulaspis minima	Asterodiaspis minor	Phenacoccus tucumanus	Targionia nigra	Leucaspis riccae	Akermes bruneri	Targionia vitis	Rhizococcus subterraneus	Hemiberlesia palmae	Mercetaspis isis	Peliococcus unitubulatus	Parthenolecanium corni	Orthezia urticae
309	Kermes corticalis	Melanaspis smilacis	Mirococcopsis elongata	Didesmococcus unifasciatus	Diaspidiotus slavonicus	Targionia nigra	Parthenolecanium fletcheri	Diaspidiotus sulci	Eulecanium caraganae	Mohelnaspis ampelodesmae	Balanococcus scirpi	Hypogeococcus spinosus	Grammococcus corymbus	Pseudaonidia obsita	Kerria rangoonensis	Leptococcus sakai	Palinaspis quohogiformis	Cryptococcus fagisuga	Rhizoecus cacticans	Psoraleococcus quercus	Pulvinaria hydrangeae	Psoraleococcus quercus	Rhizoecus cacticans	Coccus pseudohesperidum	Parthenolecanium pomeranicum	Matsucoccus pini	Acanthococcus azaleae	Balanococcus orientalis	Acanthococcus azaleae	Acanthococcus azaleae	Acanthococcus azaleae	Ripersiella loksae	Acanthococcus azaleae	Parthenolecanium pomeranicum	Pinnaspis dracaenae	Pinnaspis dracaenae	Rastrococcus spinosus	Margarodes vitis	Akermes bruneri	Furcaspis biformis	Pseudococcus occiduus	Carulaspis minima	Waxiella senegalensis	Psoraleococcus quercus	Eulecanium ciliatum	Anophococcus evelinae	Lopholeucaspis japonica	Eriopeltis festucae	Atrococcus paludinus
310	Ripersiella periolana	Humococcus orientalis	Rhizaspidiotus caraganae	Duplachionaspis noaeae	Coccura circumscripta	Duplachionaspis berlesii	Kilifia acuminata	Peliococcus morrisoni	Ferreroaspis hungarica	Newsteadia susannae	Antoninella parkeri	Symonicoccus australis	Hemaspidoproctus cinereus	Pseudaulacaspis dendrobii	Paracoccus herreni	Megalocryptes bambusicola	Palmaspis sabalis	Pseudococcus importatus	Parthenolecanium pomeranicum	Pseudoparlatoria parlatorioides	Ripersiella loksae	Pseudoparlatoria parlatorioides	Parthenolecanium pomeranicum	Acanthococcus azaleae	Peliococcus calluneti	Luzulaspis luzulae	Rhizococcus devoniensis	Acanthococcus isacanthus	Rhizococcus devoniensis	Rhizococcus devoniensis	Rhizococcus devoniensis	Matsucoccus pini	Rhizococcus devoniensis	Peliococcus calluneti	Paraputo errabundus	Paraputo errabundus	Pseudococcus jackbeardsleyi	Ferrisia meridionalis	Carulaspis minima	Dysmicoccus texensis	Targionia nigra	Rastrococcus spinosus	Diaspidiotus zonatus	Antonina transcaucasica	Matsucoccus pini	Eriococcus sp.	Pelionella tritubulatus	Mycetaspis personata	Asterodiaspis quercicola
311	Mirococcopsis elongata	Trionymus multisetiger	Trabutina serpentina	Diaspidiotus slavonicus	Parlatoria asiatica	Lecanodiaspis sardoa	Phenacoccus piceae	Diaspidiotus alni	Phenacoccus ferulae	Ortheziola viti	Puto borealis	Parthenolecanium corni	Kerria javana	Pseudococcus philippinicus	Paraputo errabundus	Odonaspis crenulatus	Palmaspis similis	Coccus pseudohesperidum	Peliococcus calluneti	Rhizoecus cacticans	Matsucoccus pini	Rhizoecus cacticans	Peliococcus calluneti	Rhizococcus devoniensis	Vryburgia brevicruris	Anophococcus inermis	Psilococcus ruber	Acutaspis umbonifera	Psilococcus ruber	Psilococcus ruber	Psilococcus ruber	Luzulaspis luzulae	Psilococcus ruber	Vryburgia brevicruris	Takahashilecanium rotundum	Takahashilecanium rotundum	Hemiberlesia lataniae	Parthenolecanium perlatum	Rastrococcus spinosus	Lepidosaphes tapleyi	Furcaspis biformis	Pseudococcus jackbeardsleyi	Asterodiaspis minor	Peliococcus latitubulatus	Aonidiella comperei	Porphyrophora medicaginis	Oceanaspidiotus spinosus	Planococcus ficus	Diaspidiotus bavaricus
312	Rhizaspidiotus caraganae	Coccidohystrix bispina	Leucaspis riccae	Coccura circumscripta	Rhizopulvinaria turkestanica	Cerococcus cistarum	Trionymus radicum	Fonscolombia incerta	Trochiscococcus speciosus	Pellizzaricoccus gabrielis	Ceroplastes actiniformis	Parlatoria theae	Lanceacoccus moribensis	Ripersiella colombiensis	Aspidiella zingiberi	Odonaspis densipora	Ripersiella colombiensis	Acanthococcus azaleae	Vryburgia brevicruris	Parthenolecanium pomeranicum	Luzulaspis luzulae	Parthenolecanium pomeranicum	Vryburgia brevicruris	Psilococcus ruber	Pulvinaria hydrangeae	Atrococcus cracens	Drosicha corpulenta	Coccura suwakoensis	Drosicha corpulenta	Drosicha corpulenta	Drosicha corpulenta	Anophococcus inermis	Drosicha corpulenta	Pulvinaria hydrangeae	Rutherfordia malloti	Rutherfordia malloti	Oceanaspidiotus spinosus	Mercetaspis sureyana	Pseudococcus jackbeardsleyi	Saccharicoccus sacchari	Dysmicoccus texensis	Hemiberlesia lataniae	Margarodes vitis	Stotzia maxima	Pseudoparlatoria parlatorioides	Porphyrophora victoriae	Asterolecanium epidendri	Physokermes hemicryphus	Rhizococcus baldonensis
313	Trabutina serpentina	Fonscolombia herbacea	Matsucoccus matsumurae	Parlatoria asiatica	Targionia nigra	Unaspis citri	Eulecanium franconicum	Rhizaspidiotus bivalvatus	Dysmicoccus patulae	Phenacoccus parietariae	Dysmicoccus grassii	Planococcus kraunhiae	Lepidosaphes mcgregori	Semelaspidus mangiferae	Aulacaspis marginata	Odonaspis schizostachyi	Thysanococcus pandani	Rhizococcus devoniensis	Pulvinaria hydrangeae	Peliococcus calluneti	Anophococcus inermis	Peliococcus calluneti	Pulvinaria hydrangeae	Drosicha corpulenta	Ripersiella loksae	Carulaspis visci	Psoraleococcus quercus	Diaspidiotus degeneratus	Psoraleococcus quercus	Psoraleococcus quercus	Psoraleococcus quercus	Atrococcus cracens	Psoraleococcus quercus	Ripersiella loksae	Africaspis muntingi	Africaspis muntingi	Fiorinia theae	Phenacoccus tucumanus	Hemiberlesia lataniae	Fonscolombia tomlinii	Lepidosaphes tapleyi	Oceanaspidiotus spinosus	Ferrisia meridionalis	Hemiberlesia palmae	Eriococcus buxi	Chionaspis wistariae	Ovaticoccus agavium	Aulacaspis madiunensis	Chrysomphalus dictyospermi
314	Leucaspis riccae	Fonscolombia setigera	Eriococcus sp.	Rhizopulvinaria turkestanica	Duplachionaspis berlesii	Gonaspidiotus minimus	Kaweckia glyceriae	Ripersiella poltavae	Gregoporia rosaceus	Planchonia algeriensis	Eulecanium caraganae	Lepidosaphes chinensis	Leptococcus sakai	Toumeyella liriodendri	Aulacaspis thorntoni	Ortheziola hauseri	Toumeyella liriodendri	Psilococcus ruber	Ripersiella loksae	Vryburgia brevicruris	Atrococcus cracens	Vryburgia brevicruris	Ripersiella loksae	Psoraleococcus quercus	Matsucoccus pini	Ripersiella halophila	Pseudoparlatoria parlatorioides	Trionymus nicotianacola	Pseudoparlatoria parlatorioides	Pseudoparlatoria parlatorioides	Pseudoparlatoria parlatorioides	Carulaspis visci	Pseudoparlatoria parlatorioides	Matsucoccus pini	Andaspis ambigua	Andaspis ambigua	Rastrococcus iceryoides	Akermes bruneri	Oceanaspidiotus spinosus	Pulvinarisca jacksoni	Saccharicoccus sacchari	Fiorinia theae	Parthenolecanium perlatum	Eulecanium ciliatum	Vryburgia amaryllidis	Acanthococcus populi	Diaspidiotus alni	Parthenolecanium rufulum	Parthenolecanium corni
315	Matsucoccus matsumurae	Heterococcus tritici	Didesmococcus unifasciatus	Targionia nigra	Lecanodiaspis sardoa	Russellaspis pustulans	Phyllostroma myrtilli	Icerya aegyptiaca	Kermes corticalis	Planchonia nevadensis	Ferreroaspis hungarica	Odonaspis morrisoni	Megalocryptes bambusicola	Velataspis dentata	Bayuraspis javanensis	Paralecanium cocophyllae	Velataspis dentata	Drosicha corpulenta	Matsucoccus pini	Pulvinaria hydrangeae	Carulaspis visci	Pulvinaria hydrangeae	Matsucoccus pini	Pseudoparlatoria parlatorioides	Luzulaspis luzulae	Parafairmairia bipartita	Rhizoecus cacticans	Aspidiotus ophiopogonus	Rhizoecus cacticans	Rhizoecus cacticans	Rhizoecus cacticans	Ripersiella halophila	Rhizoecus cacticans	Luzulaspis luzulae	Aonidia nullispina	Aonidia nullispina	Pollinia pollini	Carulaspis minima	Fiorinia theae	Rastrococcus invadens	Fonscolombia tomlinii	Rastrococcus iceryoides	Mercetaspis sureyana	Matsucoccus pini	Luzulaspis luzulae	Neomargarodes chondrillae	Longicoccus psammophilus	Diaspis echinocacti	Eriopeltis festucae
316	Eriococcus sp.	Rhizococcus cactearum	Chionaspis wistariae	Duplachionaspis berlesii	Cerococcus cistarum	Anophococcus kondarensis	Eriopeltis lichtensteini	Longicoccus psammophilus	Ripersiella periolana	Rhizococcus heteroacanthos	Phenacoccus ferulae	Opuntiaspis carinata	Melanaspis longula	Rhizoecus chilensis	Capulinia sallei	Paraputo corbetti	Lepidosaphes eurychlidonis	Psoraleococcus quercus	Luzulaspis luzulae	Ripersiella loksae	Ripersiella halophila	Ripersiella loksae	Luzulaspis luzulae	Rhizoecus cacticans	Anophococcus inermis	Ortheziola britannica	Parthenolecanium pomeranicum	Geococcus oryzae	Parthenolecanium pomeranicum	Parthenolecanium pomeranicum	Parthenolecanium pomeranicum	Parafairmairia bipartita	Parthenolecanium pomeranicum	Anophococcus inermis	Chionaspis himalaica	Chionaspis himalaica	Leucaspis riccae	Rastrococcus spinosus	Rastrococcus iceryoides	Hemiberlesia palmae	Pulvinarisca jacksoni	Pollinia pollini	Phenacoccus tucumanus	Aonidiella comperei	Anophococcus inermis	Phenacoccus borchsenii	Anophococcus herbaceus	Pseudaulacaspis pentagona	Mycetaspis personata
317	Didesmococcus unifasciatus	Porphyrophora tritici	Peliococcus drabae	Lecanodiaspis sardoa	Unaspis citri	Duplachionaspis erianthi	Rhizoecus dianthi	Rhizococcus micracanthus	Fonscolombia amnicola	Rungaspis macrolobis	Trochiscococcus speciosus	Acutaspis agavis	Odonaspis crenulatus	Spilococcus mamillariae	Cerococcus albospicatus	Planococcus dischidiae	Platylecanium cocotis	Pseudoparlatoria parlatorioides	Anophococcus inermis	Matsucoccus pini	Parafairmairia bipartita	Matsucoccus pini	Anophococcus inermis	Parthenolecanium pomeranicum	Atrococcus cracens	Hypogeococcus pungens	Peliococcus calluneti	Lepidosaphes coreana	Peliococcus calluneti	Peliococcus calluneti	Peliococcus calluneti	Ortheziola britannica	Peliococcus calluneti	Atrococcus cracens	Dysmicoccus williamsi	Dysmicoccus williamsi	Pseudococcus occiduus	Pseudococcus jackbeardsleyi	Pollinia pollini	Acanthococcus roboris	Rastrococcus invadens	Leucaspis riccae	Akermes bruneri	Pseudoparlatoria parlatorioides	Atrococcus cracens	Spilococcus artemisiphilus	Asterodiaspis repugnans	Lepidosaphes conchiformis	Planococcus ficus
318	Chionaspis wistariae	Neokaweckia rubra	Peliococcus schmuttereri	Cerococcus cistarum	Gonaspidiotus minimus	Rhizaspidiotus albatus	Porphyrophora polonica	Fiorinia pinicola	Phenacoccus daganiae	Seabrina cistorum	Dysmicoccus patulae	Insignorthezia pseudinsignis	Odonaspis densipora	Lepidosaphes esakii	Chrysomphalus nulliporus	Pseudaulacaspis papayae	Rhizoecus chilensis	Rhizoecus cacticans	Atrococcus cracens	Luzulaspis luzulae	Ortheziola britannica	Luzulaspis luzulae	Atrococcus cracens	Peliococcus calluneti	Carulaspis visci	Acanthococcus maximus	Vryburgia brevicruris	Carulaspis minima	Vryburgia brevicruris	Vryburgia brevicruris	Vryburgia brevicruris	Hypogeococcus pungens	Vryburgia brevicruris	Carulaspis visci	Fiorinia himalaica	Fiorinia himalaica	Targionia nigra	Hemiberlesia lataniae	Leucaspis riccae	Puto superbus	Hemiberlesia palmae	Pseudococcus occiduus	Carulaspis minima	Eriococcus buxi	Carulaspis visci	Peliococcus drabae	Luzulaspis grandis	Asterodiaspis variolosa	Physokermes hemicryphus
319	Peliococcus drabae	Phenacoccus daganiae	Peliococcus tragopogoni	Unaspis citri	Russellaspis pustulans	Parlatoria blanchardi	Coccus viridis	Pseudaonidia paeoniae	Phenacoccus querculus	Torosaspis cedricola	Gregoporia rosaceus	Aulacaspis yabunikkei	Odonaspis schizostachyi	Neochavesia trinidadensis	Coronaspis malesiana	Pseudoparlatoria podocarpus	Spilococcus mamillariae	Parthenolecanium pomeranicum	Carulaspis visci	Anophococcus inermis	Hypogeococcus pungens	Anophococcus inermis	Carulaspis visci	Vryburgia brevicruris	Ripersiella halophila	Rhizococcus micracanthus	Pulvinaria hydrangeae	Pseudococcus comstocki	Pulvinaria hydrangeae	Pulvinaria hydrangeae	Pulvinaria hydrangeae	Acanthococcus maximus	Pulvinaria hydrangeae	Ripersiella halophila	Kerria nepalensis	Kerria nepalensis	Furcaspis biformis	Oceanaspidiotus spinosus	Pseudococcus occiduus	Pelionella manifecta	Acanthococcus roboris	Targionia nigra	Rastrococcus spinosus	Vryburgia amaryllidis	Mycetaspis personata	Peliococcus schmuttereri	Greenisca placida	Eulecanium douglasi	Aulacaspis madiunensis
320	Peliococcus schmuttereri	Diaspidiotus armenicus	Duplachionaspis noaeae	Gonaspidiotus minimus	Anophococcus kondarensis	Asterodiaspis ilicicola	Atrococcus achilleae	Lecanopsis clodiensis	Delottococcus euphorbiae	Pseudaonidia trilobitiformis	Kermes corticalis	Andaspis mackieana	Ortheziola hauseri	Crypticerya similis	Diaspidiotus crescentiae	Rastrococcus vicorum	Neochavesia trinidadensis	Peliococcus calluneti	Ripersiella halophila	Atrococcus cracens	Acanthococcus maximus	Atrococcus cracens	Ripersiella halophila	Pulvinaria hydrangeae	Parafairmairia bipartita	Balanococcus orientalis	Ripersiella loksae	Kiritshenkella sacchari	Ripersiella loksae	Ripersiella loksae	Ripersiella loksae	Rhizococcus micracanthus	Ripersiella loksae	Parafairmairia bipartita	Lecanodiaspis mimosae	Lecanodiaspis mimosae	Dysmicoccus texensis	Fiorinia theae	Targionia nigra	Phenacoccus karaberdi	Puto superbus	Furcaspis biformis	Pseudococcus jackbeardsleyi	Luzulaspis luzulae	Rhizoecus falcifer	Peliococcus tragopogoni	Trionymus phalaridis	Trionymus perrisii	Parthenolecanium rufulum
321	Peliococcus tragopogoni	Antonina nakaharai	Diaspidiotus slavonicus	Russellaspis pustulans	Duplachionaspis erianthi	Rhizaspidiotus donacis	Luzulaspis luzulae	Pseudococcus microcirculus	Trionymus phragmitis	Parthenolecanium fletcheri	Ripersiella periolana	Margarodes rileyi	Paralecanium cocophyllae	Fiorinia phantasma	Dysmicoccus hurdi	Rhizoecus cyperalis	Takahashilecanium rotundum	Vryburgia brevicruris	Parafairmairia bipartita	Carulaspis visci	Rhizococcus micracanthus	Carulaspis visci	Parafairmairia bipartita	Ripersiella loksae	Ortheziola britannica	Acanthococcus isacanthus	Matsucoccus pini	Milviscutulus mangiferae	Matsucoccus pini	Matsucoccus pini	Matsucoccus pini	Balanococcus orientalis	Matsucoccus pini	Ortheziola britannica	Mammata lueckorum	Mammata lueckorum	Lepidosaphes tapleyi	Rastrococcus iceryoides	Furcaspis biformis	Rhodania porifera	Pelionella manifecta	Dysmicoccus texensis	Hemiberlesia lataniae	Anophococcus inermis	Aspidiotus excisus	Chortinaspis subterranea	Trionymus placatus	Physokermes piceae	Diaspis echinocacti
322	Duplachionaspis noaeae	Crisicoccus pini	Coccura circumscripta	Anophococcus kondarensis	Rhizaspidiotus albatus	Lepidosaphes pallida	Lecanopsis subterranea	Phenacoccus transcaucasicus	Trionymus cressae	Kilifia acuminata	Fonscolombia amnicola	Andaspis crawii	Paraputo corbetti	Lepidosaphes caribaeae	Dysmicoccus varius	Sclopetaspis danumensis	Crypticerya similis	Pulvinaria hydrangeae	Ortheziola britannica	Ripersiella halophila	Balanococcus orientalis	Ripersiella halophila	Ortheziola britannica	Matsucoccus pini	Hypogeococcus pungens	Acutaspis umbonifera	Luzulaspis luzulae	Coccus alpinus	Luzulaspis luzulae	Luzulaspis luzulae	Luzulaspis luzulae	Acanthococcus isacanthus	Luzulaspis luzulae	Hypogeococcus pungens	Melanaspis pedina	Melanaspis pedina	Saccharicoccus sacchari	Pollinia pollini	Dysmicoccus texensis	Heliococcus sulcii	Phenacoccus karaberdi	Lepidosaphes tapleyi	Oceanaspidiotus spinosus	Atrococcus cracens	Ripersiella halophila	Chaetococcus bambusae	Rhizaspidiotus bivalvatus	Parthenolecanium fletcheri	Pseudaulacaspis pentagona
323	Diaspidiotus slavonicus	Acanthococcus salicis	Parlatoria asiatica	Duplachionaspis erianthi	Parlatoria blanchardi	Melanaspis smilacis	Acanthococcus uvaeursi	Coccus capparidis	Aspidiotus ligusticus	Phenacoccus piceae	Phenacoccus daganiae	Clavaspidiotus tayabanus	Parlatoria parlatoreoides	Neolecanium craspeditae	Epidiaspis peragrata	Synacanthococcus bispinosus	Etropera papuensis	Ripersiella loksae	Hypogeococcus pungens	Parafairmairia bipartita	Acanthococcus isacanthus	Parafairmairia bipartita	Hypogeococcus pungens	Luzulaspis luzulae	Acanthococcus maximus	Coccura suwakoensis	Anophococcus inermis	Saissetia privigna	Anophococcus inermis	Anophococcus inermis	Anophococcus inermis	Acutaspis umbonifera	Anophococcus inermis	Acanthococcus maximus	Morganella acaciae	Morganella acaciae	Fonscolombia tomlinii	Leucaspis riccae	Lepidosaphes tapleyi	Rhodococcus spiraeae	Rhodania porifera	Saccharicoccus sacchari	Fiorinia theae	Carulaspis visci	Parafairmairia bipartita	Contigaspis farsetiae	Duplachionaspis graminella	Phenacoccus piceae	Lepidosaphes conchiformis
324	Coccura circumscripta	Physokermes sugonjaevi	Rhizopulvinaria turkestanica	Rhizaspidiotus albatus	Asterodiaspis ilicicola	Humococcus orientalis	Trionymus tomlini	Balanococcus scirpi	Aclerda panici	Trionymus radicum	Phenacoccus querculus	Diaspis coccois	Planococcus dischidiae	Odonaspis pacifica	Exilipedronia globulosa	Ulucoccus danumensis	Lepidosaphes caribaeae	Matsucoccus pini	Acanthococcus maximus	Ortheziola britannica	Acutaspis umbonifera	Ortheziola britannica	Acanthococcus maximus	Anophococcus inermis	Rhizococcus micracanthus	Diaspidiotus degeneratus	Atrococcus cracens	Parlatoria crypta	Atrococcus cracens	Atrococcus cracens	Atrococcus cracens	Coccura suwakoensis	Atrococcus cracens	Rhizococcus micracanthus	Myrtaspis syzygii	Myrtaspis syzygii	Pulvinarisca jacksoni	Pseudococcus occiduus	Saccharicoccus sacchari	Rhizococcus saxatilis	Heliococcus sulcii	Fonscolombia tomlinii	Rastrococcus iceryoides	Mycetaspis personata	Ortheziola britannica	Chorizococcus rostellum	Bambusaspis bambusae	Gymnaspis aechmeae	Asterodiaspis variolosa
325	Parlatoria asiatica	Pulvinaria horii	Targionia nigra	Parlatoria blanchardi	Rhizaspidiotus donacis	Trionymus multisetiger	Aulacaspis yasumatsui	Antoninella parkeri	Atrococcus ater	Eulecanium franconicum	Delottococcus euphorbiae	Aulacaspis thoracica	Protodiaspis signata	Palmaspis gilva	Geococcus hauseri	Ceroplastes giganteus	Leptococcus metroxyli	Luzulaspis luzulae	Rhizococcus micracanthus	Hypogeococcus pungens	Coccura suwakoensis	Hypogeococcus pungens	Rhizococcus micracanthus	Atrococcus cracens	Balanococcus orientalis	Trionymus nicotianacola	Carulaspis visci	Hemiberlesia palmae	Carulaspis visci	Carulaspis visci	Carulaspis visci	Diaspidiotus degeneratus	Carulaspis visci	Balanococcus orientalis	Namibia spinosa	Namibia spinosa	Rastrococcus invadens	Targionia nigra	Fonscolombia tomlinii	Duplachionaspis noaeae	Rhodococcus spiraeae	Pulvinarisca jacksoni	Pollinia pollini	Rhizoecus falcifer	Phenacoccus emansor	Eriococcus williamsi	Diaspidiotus osborni	Ceroplastes ficus	Eulecanium douglasi
326	Rhizopulvinaria turkestanica	Acanthococcus bezzii	Duplachionaspis berlesii	Asterodiaspis ilicicola	Lepidosaphes pallida	Coccidohystrix bispina	Anophococcus inermis	Puto borealis	Chlamydolecanium conchioides	Kaweckia glyceriae	Trionymus phragmitis	Aonidomytilus solidaginis	Pseudaulacaspis papayae	Palmaspis pallida	Grammococcus corymbus	Dysmicoccus hambletoni	Milviscutulus spiculatus	Anophococcus inermis	Balanococcus orientalis	Acanthococcus maximus	Diaspidiotus degeneratus	Acanthococcus maximus	Balanococcus orientalis	Carulaspis visci	Acanthococcus isacanthus	Aspidiotus ophiopogonus	Ripersiella halophila	Ceroplastes newsteadi	Ripersiella halophila	Ripersiella halophila	Ripersiella halophila	Trionymus nicotianacola	Ripersiella halophila	Acanthococcus isacanthus	Pseudotargionia kalaharica	Pseudotargionia kalaharica	Hemiberlesia palmae	Furcaspis biformis	Pulvinarisca jacksoni	Anophococcus cingulatus	Rhizococcus saxatilis	Rastrococcus invadens	Leucaspis riccae	Aspidiotus excisus	Scythia festuceti	Mohelnaspis massiliensis	Balanococcus singularis	Coccura comari	Trionymus perrisii
327	Targionia nigra	Chnaurococcus danzigae	Lecanodiaspis sardoa	Rhizaspidiotus donacis	Melanaspis smilacis	Fonscolombia herbacea	Atrococcus cracens	Ceroplastes actiniformis	Diaspidiotus perieri	Phyllostroma myrtilli	Trionymus cressae	Asterolecanium ungulatum	Pseudoparlatoria podocarpus	Parlagena bennetti	Hemaspidoproctus cinereus	Dysmicoccus sylvarum	Mollicoccus guadalcanalanus	Atrococcus cracens	Acanthococcus isacanthus	Rhizococcus micracanthus	Trionymus nicotianacola	Rhizococcus micracanthus	Acanthococcus isacanthus	Ripersiella halophila	Acutaspis umbonifera	Geococcus oryzae	Parafairmairia bipartita	Aonidomytilus albus	Parafairmairia bipartita	Parafairmairia bipartita	Parafairmairia bipartita	Aspidiotus ophiopogonus	Parafairmairia bipartita	Acutaspis umbonifera	Aspidiotus ophiopogonus	Aspidiotus ophiopogonus	Acanthococcus roboris	Dysmicoccus texensis	Rastrococcus invadens	Humococcus orientalis	Duplachionaspis noaeae	Hemiberlesia palmae	Pseudococcus occiduus	Ripersiella halophila	Cryptococcus aceris	Aulacaspis crawii	Boreococcus ingricus	Phyllostroma myrtilli	Physokermes piceae
328	Duplachionaspis berlesii	Epidiaspis salicis	Cerococcus cistarum	Lepidosaphes pallida	Humococcus orientalis	Fonscolombia setigera	Unaspis yanonensis	Dysmicoccus grassii	Dysmicoccus trispinosus	Eriopeltis lichtensteini	Aspidiotus ligusticus	Bambusaspis abiecta	Rastrococcus vicorum	Rhizoecus variabilis	Kerria javana	Eucalymnatus hempeli	Mutabilicoccus vanheurni	Carulaspis visci	Acutaspis umbonifera	Balanococcus orientalis	Aspidiotus ophiopogonus	Balanococcus orientalis	Acutaspis umbonifera	Parafairmairia bipartita	Coccura suwakoensis	Lepidosaphes coreana	Ortheziola britannica	Ceroplastes toddaliae	Ortheziola britannica	Ortheziola britannica	Ortheziola britannica	Geococcus oryzae	Ortheziola britannica	Coccura suwakoensis	Aulacaspis schizosoma	Aulacaspis schizosoma	Puto superbus	Lepidosaphes tapleyi	Hemiberlesia palmae	Trionymus multisetiger	Anophococcus cingulatus	Acanthococcus roboris	Targionia nigra	Parafairmairia bipartita	Longicoccus psammophilus	Parlatoria crotonis	Ceroplastes ceriferus	Greenisca brachypodii	Parthenolecanium fletcheri
329	Lecanodiaspis sardoa	Heliococcus minutus	Unaspis citri	Melanaspis smilacis	Trionymus multisetiger	Heterococcus tritici	Peliococcus marrubii	Eulecanium caraganae	Erimococcus salviae	Rhizoecus dianthi	Aclerda panici	Cameronaspis orchidarum	Rhizoecus cyperalis	Pinnaspis mussaendae	Lanceacoccus moribensis	Hemiberlesia musae	Neolecanium craspeditae	Ripersiella halophila	Coccura suwakoensis	Acanthococcus isacanthus	Geococcus oryzae	Acanthococcus isacanthus	Coccura suwakoensis	Ortheziola britannica	Diaspidiotus degeneratus	Carulaspis minima	Hypogeococcus pungens	Parlatoria pseudaspidiotus	Hypogeococcus pungens	Hypogeococcus pungens	Hypogeococcus pungens	Lepidosaphes coreana	Hypogeococcus pungens	Diaspidiotus degeneratus	Fiorinia linderae	Fiorinia linderae	Pelionella manifecta	Saccharicoccus sacchari	Acanthococcus roboris	Fonscolombia herbacea	Humococcus orientalis	Puto superbus	Furcaspis biformis	Ortheziola britannica	Rhizococcus micracanthus	Antoninella parkeri	Acanthomytilus jablonowskii	Kermes quercus	Phenacoccus piceae
330	Cerococcus cistarum	Heliococcus varioporus	Gonaspidiotus minimus	Humococcus orientalis	Coccidohystrix bispina	Rhizococcus cactearum	Dactylopius opuntiae	Ferreroaspis hungarica	Eulecanium ericae	Porphyrophora polonica	Atrococcus ater	Ceroplastes nakaharai	Sclopetaspis danumensis	Rastrococcus iceryoides	Lepidosaphes mcgregori	Ripersiella campestris	Palmaspis gilva	Parafairmairia bipartita	Diaspidiotus degeneratus	Acutaspis umbonifera	Lepidosaphes coreana	Acutaspis umbonifera	Diaspidiotus degeneratus	Hypogeococcus pungens	Trionymus nicotianacola	Pseudococcus comstocki	Acanthococcus maximus	Neoselenaspidus silvaticus	Acanthococcus maximus	Acanthococcus maximus	Acanthococcus maximus	Carulaspis minima	Acanthococcus maximus	Trionymus nicotianacola	Geococcus oryzae	Geococcus oryzae	Phenacoccus karaberdi	Fonscolombia tomlinii	Puto superbus	Ceronema africanum	Trionymus multisetiger	Pelionella manifecta	Dysmicoccus texensis	Phenacoccus emansor	Dimargarodes mediterraneus	Puto borealis	Asterodiaspis roboris	Eriopeltis lichtensteini	Gymnaspis aechmeae
331	Unaspis citri	Nudicauda nigra	Russellaspis pustulans	Trionymus multisetiger	Fonscolombia herbacea	Porphyrophora tritici	Trionymus levis	Phenacoccus ferulae	Eulecanium nocivum	Coccus viridis	Chlamydolecanium conchioides	Fiorinia coronata	Synacanthococcus bispinosus	Pseudococcus odermatti	Leptococcus sakai	Lopholeucaspis japonica	Palmaspis pallida	Ortheziola britannica	Trionymus nicotianacola	Coccura suwakoensis	Carulaspis minima	Coccura suwakoensis	Trionymus nicotianacola	Acanthococcus maximus	Aspidiotus ophiopogonus	Kiritshenkella sacchari	Rhizococcus micracanthus	Avricus arborescens	Rhizococcus micracanthus	Rhizococcus micracanthus	Rhizococcus micracanthus	Pseudococcus comstocki	Rhizococcus micracanthus	Aspidiotus ophiopogonus	Lepidosaphes coreana	Lepidosaphes coreana	Rhodania porifera	Pulvinarisca jacksoni	Pelionella manifecta	Crenulaspidiotus maurellae	Fonscolombia herbacea	Phenacoccus karaberdi	Lepidosaphes tapleyi	Scythia festuceti	Diaspidiotus caucasicus	Pulvinaria psidii	Acanthococcus melnikensis	Palmicultor palmarum	Ceroplastes ficus
332	Gonaspidiotus minimus	Pelionella glandulifer	Anophococcus kondarensis	Coccidohystrix bispina	Fonscolombia setigera	Neokaweckia rubra	Puto antennatus	Trochiscococcus speciosus	Euripersia cribrata	Atrococcus achilleae	Diaspidiotus perieri	Furcaspis oceanica	Ulucoccus danumensis	Lepidosaphes pallidula	Megalocryptes bambusicola	Hypogeococcus spinosus	Parlagena bennetti	Hypogeococcus pungens	Aspidiotus ophiopogonus	Diaspidiotus degeneratus	Pseudococcus comstocki	Diaspidiotus degeneratus	Aspidiotus ophiopogonus	Rhizococcus micracanthus	Geococcus oryzae	Milviscutulus mangiferae	Balanococcus orientalis	Saissetia somereni	Balanococcus orientalis	Balanococcus orientalis	Balanococcus orientalis	Kiritshenkella sacchari	Balanococcus orientalis	Geococcus oryzae	Neoquernaspis beshearae	Neoquernaspis beshearae	Heliococcus sulcii	Rastrococcus invadens	Phenacoccus karaberdi	Waxiella subsphaerica	Ceronema africanum	Rhodania porifera	Saccharicoccus sacchari	Cryptococcus aceris	Melanaspis smilacis	Melanaspis smilacis	Acanthococcus spiraeae	Ceroplastes pseudoceriferus	Coccura comari
333	Russellaspis pustulans	Poaspis intermedia	Duplachionaspis erianthi	Fonscolombia herbacea	Heterococcus tritici	Phenacoccus daganiae	Vryburgia brevicruris	Dysmicoccus patulae	Exaeretopus agropyri	Luzulaspis luzulae	Dysmicoccus trispinosus	Hyalococcus striatus	Vinculaspis virgata	Chrysomphalus diversicolor	Melanaspis longula	Symonicoccus australis	Pulvinaria cacao	Acanthococcus maximus	Geococcus oryzae	Trionymus nicotianacola	Kiritshenkella sacchari	Trionymus nicotianacola	Geococcus oryzae	Balanococcus orientalis	Lepidosaphes coreana	Coccus alpinus	Acanthococcus isacanthus	Lindingaspis opima	Acanthococcus isacanthus	Acanthococcus isacanthus	Acanthococcus isacanthus	Milviscutulus mangiferae	Acanthococcus isacanthus	Lepidosaphes coreana	Neoquernaspis nepalensis	Neoquernaspis nepalensis	Rhodococcus spiraeae	Hemiberlesia palmae	Rhodania porifera	Eulecanium caraganae	Crenulaspidiotus maurellae	Heliococcus sulcii	Fonscolombia tomlinii	Longicoccus psammophilus	Kuwanaspis howardi	Orthezia yashushii	Mirococcopsis elongata	Metaceronema japonica	Phyllostroma myrtilli
334	Anophococcus kondarensis	Polystomophora orientalis	Rhizaspidiotus albatus	Fonscolombia setigera	Rhizococcus cactearum	Diaspidiotus armenicus	Fonscolombia phenacoccoides	Gregoporia rosaceus	Formicococcus lindingeri	Lecanopsis subterranea	Erimococcus salviae	Icerya morrisoni	Ceroplastes giganteus	Marsipococcus marsupialis	Odonaspis crenulatus	Parthenolecanium corni	Rastrococcus neoguineensis	Rhizococcus micracanthus	Lepidosaphes coreana	Aspidiotus ophiopogonus	Milviscutulus mangiferae	Aspidiotus ophiopogonus	Lepidosaphes coreana	Acanthococcus isacanthus	Carulaspis minima	Saissetia privigna	Acutaspis umbonifera	Ovaticoccus agavium	Acutaspis umbonifera	Acutaspis umbonifera	Acutaspis umbonifera	Coccus alpinus	Acutaspis umbonifera	Carulaspis minima	Platylecanium nepalense	Platylecanium nepalense	Rhizococcus saxatilis	Acanthococcus roboris	Heliococcus sulcii	Pseudocribrolecanium andersoni	Waxiella subsphaerica	Rhodococcus spiraeae	Pulvinarisca jacksoni	Rhizococcus micracanthus	Balanococcus scirpi	Eulecanium ficiphilum	Mirococcopsis nagyi	Pseudococcus saccharicola	Greenisca brachypodii
335	Duplachionaspis erianthi	Porphyrophora hamelii	Parlatoria blanchardi	Heterococcus tritici	Porphyrophora tritici	Antonina nakaharai	Peliococcus chersonensis	Kermes corticalis	Kermes hermonensis	Acanthococcus uvaeursi	Eulecanium ericae	Icerya samaraia	Dysmicoccus hambletoni	Hypogeococcus pungens	Odonaspis densipora	Parlatoria theae	Rhizoecus variabilis	Balanococcus orientalis	Carulaspis minima	Geococcus oryzae	Coccus alpinus	Geococcus oryzae	Carulaspis minima	Acutaspis umbonifera	Pseudococcus comstocki	Parlatoria crypta	Coccura suwakoensis	Entaspidiotus magnus	Coccura suwakoensis	Coccura suwakoensis	Coccura suwakoensis	Saissetia privigna	Coccura suwakoensis	Pseudococcus comstocki	Pseudaulacaspis sasakawai	Pseudaulacaspis sasakawai	Duplachionaspis noaeae	Puto superbus	Rhodococcus spiraeae	Physokermes sugonjaevi	Eulecanium caraganae	Rhizococcus saxatilis	Rastrococcus invadens	Dimargarodes mediterraneus	Asterodiaspis bella	Pseudoparlatoria ostreata	Rhizaspidiotus caraganae	Formicococcus robustus	Kermes quercus
336	Rhizaspidiotus albatus	Odonaspis greenii	Asterodiaspis ilicicola	Rhizococcus cactearum	Neokaweckia rubra	Crisicoccus pini	Leucaspis knemion	Ripersiella periolana	Neomargarodes europaeus	Trionymus tomlini	Eulecanium nocivum	Lepidosaphes duponti	Dysmicoccus sylvarum	Clavaspis subsimilis	Odonaspis schizostachyi	Planococcus kraunhiae	Pinnaspis mussaendae	Acanthococcus isacanthus	Pseudococcus comstocki	Lepidosaphes coreana	Saissetia privigna	Lepidosaphes coreana	Pseudococcus comstocki	Coccura suwakoensis	Kiritshenkella sacchari	Hemiberlesia palmae	Diaspidiotus degeneratus	Hemiberlesia mammillaris	Diaspidiotus degeneratus	Diaspidiotus degeneratus	Diaspidiotus degeneratus	Parlatoria crypta	Diaspidiotus degeneratus	Kiritshenkella sacchari	Pseudaulacaspis takahashii	Pseudaulacaspis takahashii	Anophococcus cingulatus	Pelionella manifecta	Rhizococcus saxatilis	Heliococcus varioporus	Pseudocribrolecanium andersoni	Duplachionaspis noaeae	Hemiberlesia palmae	Diaspidiotus caucasicus	Antonina nakaharai	Parlatoria pseudaspidiotus	Scythia stipae	Dysmicoccus carens	Eriopeltis lichtensteini
337	Parlatoria blanchardi	Balanococcus orientalis	Rhizaspidiotus donacis	Porphyrophora tritici	Phenacoccus daganiae	Acanthococcus salicis	Melanaspis bromiliae	Fonscolombia amnicola	Pulvinaria tremulae	Aulacaspis yasumatsui	Euripersia cribrata	Lepidosaphes noxia	Eucalymnatus hempeli	Nipponorthezia obscura	Ortheziola hauseri	Lepidosaphes chinensis	Rastrococcus iceryoides	Acutaspis umbonifera	Kiritshenkella sacchari	Carulaspis minima	Parlatoria crypta	Carulaspis minima	Kiritshenkella sacchari	Diaspidiotus degeneratus	Milviscutulus mangiferae	Ceroplastes newsteadi	Trionymus nicotianacola	Unaspis euonymi	Trionymus nicotianacola	Trionymus nicotianacola	Trionymus nicotianacola	Hemiberlesia palmae	Trionymus nicotianacola	Milviscutulus mangiferae	Rhizopulvinaria artemisiae	Rhizopulvinaria artemisiae	Humococcus orientalis	Phenacoccus karaberdi	Duplachionaspis noaeae	Nudicauda nigra	Physokermes sugonjaevi	Anophococcus cingulatus	Acanthococcus roboris	Melanaspis smilacis	Acanthococcus salicis	Chrysomphalus bifasciculatus	Trionymus calamagrostidis	Pulvinaria polygonata	Palmicultor palmarum
338	Asterodiaspis ilicicola	Conchaspis angraeci	Lepidosaphes pallida	Neokaweckia rubra	Diaspidiotus armenicus	Physokermes sugonjaevi	Coccidohystrix artemisiae	Phenacoccus daganiae	Rhizococcus acutus	Anophococcus inermis	Exaeretopus agropyri	Palinaspis quohogiformis	Hemiberlesia musae	Pseudococcus nakaharai	Paralecanium cocophyllae	Odonaspis morrisoni	Pseudococcus odermatti	Coccura suwakoensis	Milviscutulus mangiferae	Pseudococcus comstocki	Hemiberlesia palmae	Pseudococcus comstocki	Milviscutulus mangiferae	Trionymus nicotianacola	Coccus alpinus	Aonidomytilus albus	Aspidiotus ophiopogonus	Bambusaspis miliaris	Aspidiotus ophiopogonus	Aspidiotus ophiopogonus	Aspidiotus ophiopogonus	Ceroplastes newsteadi	Aspidiotus ophiopogonus	Coccus alpinus	Aonidiella orientalis	Aonidiella orientalis	Trionymus multisetiger	Rhodania porifera	Anophococcus cingulatus	Scythia stipae	Heliococcus varioporus	Humococcus orientalis	Puto superbus	Kuwanaspis howardi	Balanococcus orientalis	Antonina nakaharai	Acanthomytilus intermittens	Trionymus bambusae	Ceroplastes pseudoceriferus
339	Rhizaspidiotus donacis	Phenacoccus defectus	Melanaspis smilacis	Phenacoccus daganiae	Antonina nakaharai	Pulvinaria horii	Phenacoccus emansor	Phenacoccus querculus	Rhizococcus variabilis	Atrococcus cracens	Formicococcus lindingeri	Palmaspis sabalis	Ripersiella campestris	Margarodes vitis	Paraputo corbetti	Opuntiaspis carinata	Lepidosaphes pallidula	Diaspidiotus degeneratus	Coccus alpinus	Kiritshenkella sacchari	Ceroplastes newsteadi	Kiritshenkella sacchari	Coccus alpinus	Aspidiotus ophiopogonus	Saissetia privigna	Ceroplastes toddaliae	Geococcus oryzae	Parlatoria crotonis	Geococcus oryzae	Geococcus oryzae	Geococcus oryzae	Aonidomytilus albus	Geococcus oryzae	Saissetia privigna	Spinaspidiotus fissidens	Spinaspidiotus fissidens	Fonscolombia herbacea	Heliococcus sulcii	Humococcus orientalis	Paracoccus burnerae	Nudicauda nigra	Trionymus multisetiger	Pelionella manifecta	Balanococcus scirpi	Chnaurococcus danzigae	Acanthococcus lagerstroemiae	Coccus viridis	Spilococcus atriplicis	Metaceronema japonica
340	Lepidosaphes pallida	Asterococcus muratae	Humococcus orientalis	Diaspidiotus armenicus	Crisicoccus pini	Acanthococcus bezzii	Diaspidiotus sulci	Delottococcus euphorbiae	Ripersiella petiti	Unaspis yanonensis	Kermes hermonensis	Palmaspis similis	Lopholeucaspis japonica	Duplachionaspis natalensis	Parlatoria parlatoreoides	Acutaspis agavis	Chrysomphalus diversicolor	Trionymus nicotianacola	Saissetia privigna	Milviscutulus mangiferae	Aonidomytilus albus	Milviscutulus mangiferae	Saissetia privigna	Geococcus oryzae	Parlatoria crypta	Parlatoria pseudaspidiotus	Lepidosaphes coreana	Cerococcus indicus	Lepidosaphes coreana	Lepidosaphes coreana	Lepidosaphes coreana	Ceroplastes toddaliae	Lepidosaphes coreana	Parlatoria crypta	Africaspis chionaspiformis	Africaspis chionaspiformis	Ceronema africanum	Rhodococcus spiraeae	Trionymus multisetiger	Spilococcus alhagii	Scythia stipae	Fonscolombia herbacea	Phenacoccus karaberdi	Asterodiaspis bella	Acanthococcus isacanthus	Chionaspis alnus	Heliococcus osborni	Chrysomphalus aonidum	Pseudococcus saccharicola
341	Melanaspis smilacis	Opuntiaspis philococcus	Trionymus multisetiger	Antonina nakaharai	Acanthococcus salicis	Chnaurococcus danzigae	Peliococcus morrisoni	Trionymus phragmitis	Spilococcus corsicus	Peliococcus marrubii	Neomargarodes europaeus	Pseudaonidia manilensis	Hypogeococcus spinosus	Cerococcus indicus	Planococcus dischidiae	Insignorthezia pseudinsignis	Marsipococcus marsupialis	Aspidiotus ophiopogonus	Parlatoria crypta	Coccus alpinus	Ceroplastes toddaliae	Coccus alpinus	Parlatoria crypta	Lepidosaphes coreana	Hemiberlesia palmae	Neoselenaspidus silvaticus	Carulaspis minima	Waxiella mimosae	Carulaspis minima	Carulaspis minima	Carulaspis minima	Parlatoria pseudaspidiotus	Carulaspis minima	Hemiberlesia palmae	Ledaspis reticulata	Ledaspis reticulata	Crenulaspidiotus maurellae	Rhizococcus saxatilis	Fonscolombia herbacea	Erimococcus talhouki	Paracoccus burnerae	Ceronema africanum	Rhodania porifera	Antonina nakaharai	Lepidosaphes afganensis	Acanthococcus salicis	Acanthococcus macedoniensis	Hemiberlesia cyanophylli	Formicococcus robustus
342	Humococcus orientalis	Umbaspis regularis	Coccidohystrix bispina	Crisicoccus pini	Physokermes sugonjaevi	Epidiaspis salicis	Diaspidiotus alni	Trionymus cressae	Spilococcus vashlovanicus	Dactylopius confusus	Pulvinaria tremulae	Pseudaonidia obsita	Symonicoccus australis	Bambusaspis caudata	Protodiaspis signata	Kuwanaspis vermiformis	Hypogeococcus pungens	Geococcus oryzae	Hemiberlesia palmae	Saissetia privigna	Parlatoria pseudaspidiotus	Saissetia privigna	Hemiberlesia palmae	Carulaspis minima	Ceroplastes newsteadi	Avricus arborescens	Pseudococcus comstocki	Pulvinaria saccharia	Pseudococcus comstocki	Pseudococcus comstocki	Pseudococcus comstocki	Neoselenaspidus silvaticus	Pseudococcus comstocki	Ceroplastes newsteadi	Odonaspis ruthae	Odonaspis ruthae	Waxiella subsphaerica	Duplachionaspis noaeae	Ceronema africanum	Neocoelostoma xerophila	Spilococcus alhagii	Crenulaspidiotus maurellae	Heliococcus sulcii	Acanthococcus salicis	Shansiaspis ovalis	Atrococcus altaicus	Porphyrophora sophorae	Howardia biclavis	Dysmicoccus carens
343	Trionymus multisetiger	Aspidiotus pothos	Fonscolombia herbacea	Acanthococcus salicis	Pulvinaria horii	Heliococcus minutus	Fonscolombia incerta	Aspidiotus ligusticus	Trionymus internodii	Dactylopius opuntiae	Rhizococcus acutus	Pseudaulacaspis dendrobii	Parthenolecanium corni	Crypticerya rosae	Pseudaulacaspis papayae	Aulacaspis yabunikkei	Clavaspis subsimilis	Lepidosaphes coreana	Ceroplastes newsteadi	Parlatoria crypta	Neoselenaspidus silvaticus	Parlatoria crypta	Ceroplastes newsteadi	Pseudococcus comstocki	Aonidomytilus albus	Saissetia somereni	Kiritshenkella sacchari	Odonaspis saccharicaulis	Kiritshenkella sacchari	Kiritshenkella sacchari	Kiritshenkella sacchari	Avricus arborescens	Kiritshenkella sacchari	Aonidomytilus albus	Kiritshenkella sacchari	Kiritshenkella sacchari	Eulecanium caraganae	Anophococcus cingulatus	Crenulaspidiotus maurellae	Pseudococcus mandio	Erimococcus talhouki	Waxiella subsphaerica	Rhodococcus spiraeae	Balanococcus orientalis	Coccura suwakoensis	Eulecanium kostylevi	Acanthococcus ribesiae	Pulvinaria urbicola	Pulvinaria polygonata
344	Coccidohystrix bispina	Balanococcus kwoni	Fonscolombia setigera	Physokermes sugonjaevi	Acanthococcus bezzii	Heliococcus varioporus	Rhizaspidiotus bivalvatus	Aclerda panici	Uhleria mariannae	Trionymus levis	Rhizococcus variabilis	Pseudococcus philippinicus	Parlatoria theae	Dynaspidiotus apacheca	Pseudoparlatoria podocarpus	Andaspis mackieana	Nipponorthezia obscura	Carulaspis minima	Aonidomytilus albus	Hemiberlesia palmae	Avricus arborescens	Hemiberlesia palmae	Aonidomytilus albus	Kiritshenkella sacchari	Ceroplastes toddaliae	Lindingaspis opima	Milviscutulus mangiferae	Africaspis communis	Milviscutulus mangiferae	Milviscutulus mangiferae	Milviscutulus mangiferae	Saissetia somereni	Milviscutulus mangiferae	Ceroplastes toddaliae	Pseudococcus baliteus	Pseudococcus baliteus	Pseudocribrolecanium andersoni	Humococcus orientalis	Waxiella subsphaerica	Porphyrophora sophorae	Neocoelostoma xerophila	Eulecanium caraganae	Rhizococcus saxatilis	Chnaurococcus danzigae	Antonina tesquorum	Pulvinaria salicicola	Asterodiaspis viennae	Atrococcus achilleae	Trionymus bambusae
345	Fonscolombia herbacea	Anophococcus granulatus	Heterococcus tritici	Pulvinaria horii	Chnaurococcus danzigae	Nudicauda nigra	Ripersiella poltavae	Atrococcus ater	Vryburgia rimariae	Clavaspis herculeana	Ripersiella petiti	Semelaspidus mangiferae	Planococcus kraunhiae	Phenacoccus hurdi	Rastrococcus vicorum	Margarodes rileyi	Pseudococcus nakaharai	Pseudococcus comstocki	Ceroplastes toddaliae	Ceroplastes newsteadi	Saissetia somereni	Ceroplastes newsteadi	Ceroplastes toddaliae	Milviscutulus mangiferae	Parlatoria pseudaspidiotus	Ovaticoccus agavium	Coccus alpinus	Praelongorthezia praelonga	Coccus alpinus	Coccus alpinus	Coccus alpinus	Lindingaspis opima	Coccus alpinus	Parlatoria pseudaspidiotus	Thysanofiorinia nephelii	Thysanofiorinia nephelii	Physokermes sugonjaevi	Trionymus multisetiger	Eulecanium caraganae	Fonscolombia cerarifera	Pseudococcus mandio	Pseudocribrolecanium andersoni	Duplachionaspis noaeae	Acanthococcus isacanthus	Heliococcus pavlovskii	Lecanopsis taurica	Ceroputo pini	Eulecanium franconicum	Spilococcus atriplicis
346	Fonscolombia setigera	Acanthococcus ribesiae	Rhizococcus cactearum	Acanthococcus bezzii	Epidiaspis salicis	Pelionella glandulifer	Icerya aegyptiaca	Chlamydolecanium conchioides	Lopholeucaspis cockerelli	Puto antennatus	Spilococcus corsicus	Thysanococcus pandani	Lepidosaphes chinensis	Philephedra lutea	Rhizoecus cyperalis	Andaspis crawii	Margarodes vitis	Kiritshenkella sacchari	Parlatoria pseudaspidiotus	Aonidomytilus albus	Lindingaspis opima	Aonidomytilus albus	Parlatoria pseudaspidiotus	Coccus alpinus	Neoselenaspidus silvaticus	Entaspidiotus magnus	Saissetia privigna	Melanaspis tenax	Saissetia privigna	Saissetia privigna	Saissetia privigna	Ovaticoccus agavium	Saissetia privigna	Neoselenaspidus silvaticus	Formicococcus matileae	Formicococcus matileae	Heliococcus varioporus	Fonscolombia herbacea	Pseudocribrolecanium andersoni	Heliococcus medvedevi	Porphyrophora sophorae	Physokermes sugonjaevi	Anophococcus cingulatus	Lepidosaphes afganensis	Porphyrophora ussuriensis	Longicoccus festucae	Fonscolombia cerarifera	Phenacoccus hordei	Chrysomphalus aonidum
347	Heterococcus tritici	Aspidiotus palmarum	Porphyrophora tritici	Chnaurococcus danzigae	Heliococcus minutus	Poaspis intermedia	Longicoccus psammophilus	Diaspidiotus perieri	Physokermes inopinatus	Vryburgia brevicruris	Spilococcus vashlovanicus	Toumeyella liriodendri	Odonaspis morrisoni	Prionococcus americanus	Sclopetaspis danumensis	Clavaspidiotus tayabanus	Duplachionaspis natalensis	Milviscutulus mangiferae	Neoselenaspidus silvaticus	Ceroplastes toddaliae	Ovaticoccus agavium	Ceroplastes toddaliae	Neoselenaspidus silvaticus	Saissetia privigna	Avricus arborescens	Hemiberlesia mammillaris	Parlatoria crypta	Hemiberlesia diffinis	Parlatoria crypta	Parlatoria crypta	Parlatoria crypta	Entaspidiotus magnus	Parlatoria crypta	Avricus arborescens	Anapulvinaria pistaciae	Anapulvinaria pistaciae	Nudicauda nigra	Ceronema africanum	Physokermes sugonjaevi	Heliococcus scutellariae	Fonscolombia cerarifera	Heliococcus varioporus	Humococcus orientalis	Shansiaspis ovalis	Exaeretopus pimpinellae	Polystomophora ostiaplurima	Fonscolombia stepposa	Lindingaspis rossi	Hemiberlesia cyanophylli
348	Rhizococcus cactearum	Atrococcus indigens	Neokaweckia rubra	Epidiaspis salicis	Heliococcus varioporus	Polystomophora orientalis	Rhizococcus micracanthus	Dysmicoccus trispinosus	Orthezia yashushii	Fonscolombia phenacoccoides	Trionymus internodii	Velataspis dentata	Opuntiaspis carinata	Pseudoparlatoria serrulata	Synacanthococcus bispinosus	Diaspis coccois	Cerococcus indicus	Coccus alpinus	Avricus arborescens	Parlatoria pseudaspidiotus	Entaspidiotus magnus	Parlatoria pseudaspidiotus	Avricus arborescens	Parlatoria crypta	Saissetia somereni	Unaspis euonymi	Hemiberlesia palmae	Palmaspis urichi	Hemiberlesia palmae	Hemiberlesia palmae	Hemiberlesia palmae	Hemiberlesia mammillaris	Hemiberlesia palmae	Saissetia somereni	Mercetaspis halli	Mercetaspis halli	Scythia stipae	Crenulaspidiotus maurellae	Heliococcus varioporus	Kotejacoccus orbiculus	Heliococcus medvedevi	Nudicauda nigra	Trionymus multisetiger	Coccura suwakoensis	Heliococcus oligadenatus	Rhizococcus zernae	Heliococcus medvedevi	Parlatoria camelliae	Howardia biclavis
349	Porphyrophora tritici	Atrococcus luffi	Phenacoccus daganiae	Heliococcus minutus	Nudicauda nigra	Porphyrophora hamelii	Fiorinia pinicola	Erimococcus salviae	Thysanofiorinia nephelii	Peliococcus chersonensis	Uhleria mariannae	Lepidosaphes eurychlidonis	Acutaspis agavis	Puto mexicanus	Ulucoccus danumensis	Aulacaspis thoracica	Bambusaspis caudata	Saissetia privigna	Saissetia somereni	Neoselenaspidus silvaticus	Hemiberlesia mammillaris	Neoselenaspidus silvaticus	Saissetia somereni	Hemiberlesia palmae	Lindingaspis opima	Bambusaspis miliaris	Ceroplastes newsteadi	Phenacoccus herreni	Ceroplastes newsteadi	Ceroplastes newsteadi	Ceroplastes newsteadi	Unaspis euonymi	Ceroplastes newsteadi	Lindingaspis opima	Trabutina serpentina	Trabutina serpentina	Paracoccus burnerae	Waxiella subsphaerica	Nudicauda nigra	Neotrionymus kerzhneri	Heliococcus scutellariae	Scythia stipae	Fonscolombia herbacea	Antonina tesquorum	Parafairmairia hissarica	Chnaurococcus danzigae	Heliococcus scutellariae	Messinea conica	Pulvinaria urbicola
350	Neokaweckia rubra	Atrococcus saxatilis	Diaspidiotus armenicus	Heliococcus varioporus	Pelionella glandulifer	Odonaspis greenii	Pseudaonidia paeoniae	Eulecanium ericae	Rhizococcus desertus	Leucaspis knemion	Vryburgia rimariae	Platylecanium cocotis	Insignorthezia pseudinsignis	Rhizoecus associatus	Vinculaspis virgata	Ceroplastes bruneri	Crypticerya rosae	Parlatoria crypta	Lindingaspis opima	Avricus arborescens	Unaspis euonymi	Avricus arborescens	Lindingaspis opima	Ceroplastes newsteadi	Ovaticoccus agavium	Parlatoria crotonis	Aonidomytilus albus	Ceroplastes destructor	Aonidomytilus albus	Aonidomytilus albus	Aonidomytilus albus	Bambusaspis miliaris	Aonidomytilus albus	Ovaticoccus agavium	Lepidosaphes pistaciae	Lepidosaphes pistaciae	Spilococcus alhagii	Eulecanium caraganae	Scythia stipae	Phenacoccus larvalis	Kotejacoccus orbiculus	Paracoccus burnerae	Ceronema africanum	Heliococcus pavlovskii	Puto tubulifer	Eulecanium secretum	Kotejacoccus orbiculus	Mercetaspis halli	Atrococcus achilleae
351	Phenacoccus daganiae	Cerococcus laniger	Antonina nakaharai	Nudicauda nigra	Poaspis intermedia	Balanococcus orientalis	Lecanopsis clodiensis	Eulecanium nocivum	Poliaspis media	Melanaspis bromiliae	Lopholeucaspis cockerelli	Rhizoecus chilensis	Kuwanaspis vermiformis	Ripersiella solani	Ceroplastes giganteus	Aonidomytilus solidaginis	Dynaspidiotus apacheca	Hemiberlesia palmae	Ovaticoccus agavium	Saissetia somereni	Bambusaspis miliaris	Saissetia somereni	Ovaticoccus agavium	Aonidomytilus albus	Entaspidiotus magnus	Cerococcus indicus	Ceroplastes toddaliae	Unaspis yanonensis	Ceroplastes toddaliae	Ceroplastes toddaliae	Ceroplastes toddaliae	Parlatoria crotonis	Ceroplastes toddaliae	Entaspidiotus magnus	Rhodococcus turanicus	Rhodococcus turanicus	Erimococcus talhouki	Pseudocribrolecanium andersoni	Paracoccus burnerae	Porphyrophora arnebiae	Neotrionymus kerzhneri	Spilococcus alhagii	Crenulaspidiotus maurellae	Porphyrophora ussuriensis	Diaspidiotus degeneratus	Leucaspis riccae	Luzulaspis kosztarabi	Palmaspis phoenicis	Eulecanium franconicum
352	Diaspidiotus armenicus	Ceroputo pini	Crisicoccus pini	Pelionella glandulifer	Polystomophora orientalis	Conchaspis angraeci	Pseudococcus microcirculus	Euripersia cribrata	Rhodania occulta	Coccidohystrix artemisiae	Physokermes inopinatus	Spilococcus mamillariae	Aulacaspis yabunikkei	Tillancoccus tillandsiae	Dysmicoccus hambletoni	Asterolecanium ungulatum	Phenacoccus hurdi	Ceroplastes newsteadi	Entaspidiotus magnus	Lindingaspis opima	Parlatoria crotonis	Lindingaspis opima	Entaspidiotus magnus	Ceroplastes toddaliae	Hemiberlesia mammillaris	Waxiella mimosae	Parlatoria pseudaspidiotus	Lindingaspis picea	Parlatoria pseudaspidiotus	Parlatoria pseudaspidiotus	Parlatoria pseudaspidiotus	Cerococcus indicus	Parlatoria pseudaspidiotus	Hemiberlesia mammillaris	Milviscutulus mangiferae	Milviscutulus mangiferae	Neocoelostoma xerophila	Physokermes sugonjaevi	Spilococcus alhagii	Selenaspidus taizi	Phenacoccus larvalis	Erimococcus talhouki	Waxiella subsphaerica	Exaeretopus pimpinellae	Stotzia ephedrae	Pollinia pollini	Nemolecanium abietis	Pulvinaria floccifera	Phenacoccus hordei
353	Antonina nakaharai	Eulecanium pistaciae	Acanthococcus salicis	Poaspis intermedia	Porphyrophora hamelii	Phenacoccus defectus	Phenacoccus transcaucasicus	Exaeretopus agropyri	Andaspis hawaiiensis	Phenacoccus emansor	Orthezia yashushii	Lepidosaphes esakii	Andaspis mackieana	Velataspis mimosarum	Dysmicoccus sylvarum	Bambusaspis abiecta	Philephedra lutea	Aonidomytilus albus	Hemiberlesia mammillaris	Ovaticoccus agavium	Cerococcus indicus	Ovaticoccus agavium	Hemiberlesia mammillaris	Parlatoria pseudaspidiotus	Unaspis euonymi	Pulvinaria saccharia	Neoselenaspidus silvaticus	Inglisia theobromae	Neoselenaspidus silvaticus	Neoselenaspidus silvaticus	Neoselenaspidus silvaticus	Waxiella mimosae	Neoselenaspidus silvaticus	Unaspis euonymi	Diaspidiotus slavonicus	Diaspidiotus slavonicus	Pseudococcus mandio	Heliococcus varioporus	Erimococcus talhouki	Spilococcus mongolicus	Porphyrophora arnebiae	Neocoelostoma xerophila	Eulecanium caraganae	Heliococcus oligadenatus	Pulvinaria aurantii	Antonina graminis	Neotrionymus kerzhneri	Phenacoccus hargreavesi	Lindingaspis rossi
354	Crisicoccus pini	Eulecanium transcaucasicum	Physokermes sugonjaevi	Polystomophora orientalis	Odonaspis greenii	Asterococcus muratae	Coccus capparidis	Formicococcus lindingeri	Rhizococcus baldonensis	Diaspidiotus sulci	Thysanofiorinia nephelii	Takahashilecanium rotundum	Margarodes rileyi	Pinnaspis exercitata	Eucalymnatus hempeli	Cameronaspis orchidarum	Prionococcus americanus	Ceroplastes toddaliae	Unaspis euonymi	Entaspidiotus magnus	Waxiella mimosae	Entaspidiotus magnus	Unaspis euonymi	Neoselenaspidus silvaticus	Bambusaspis miliaris	Odonaspis saccharicaulis	Avricus arborescens	Ceroplastes ceriferus	Avricus arborescens	Avricus arborescens	Avricus arborescens	Pulvinaria saccharia	Avricus arborescens	Bambusaspis miliaris	Phenacoccus perillustris	Phenacoccus perillustris	Porphyrophora sophorae	Nudicauda nigra	Neocoelostoma xerophila	Icerya seychellarum	Selenaspidus taizi	Pseudococcus mandio	Pseudocribrolecanium andersoni	Parafairmairia hissarica	Exaeretopus tritici	Cerococcus longipilosus	Phenacoccus larvalis	Melanaspis bromiliae	Parlatoria camelliae
355	Acanthococcus salicis	Fonscolombia stepposa	Pulvinaria horii	Porphyrophora hamelii	Balanococcus orientalis	Opuntiaspis philococcus	Balanococcus scirpi	Kermes hermonensis	Unachionaspis bambusae	Peliococcus morrisoni	Rhizococcus desertus	Crypticerya similis	Andaspis crawii	Xenococcus annandalei	Hemiberlesia musae	Ceroplastes nakaharai	Pseudoparlatoria serrulata	Parlatoria pseudaspidiotus	Bambusaspis miliaris	Hemiberlesia mammillaris	Pulvinaria saccharia	Hemiberlesia mammillaris	Bambusaspis miliaris	Avricus arborescens	Parlatoria crotonis	Africaspis communis	Saissetia somereni	Pseudococcus landoi	Saissetia somereni	Saissetia somereni	Saissetia somereni	Odonaspis saccharicaulis	Saissetia somereni	Parlatoria crotonis	Parlatoria crypta	Parlatoria crypta	Fonscolombia cerarifera	Scythia stipae	Pseudococcus mandio	Neopulvinaria innumerabilis	Spilococcus mongolicus	Porphyrophora sophorae	Physokermes sugonjaevi	Puto tubulifer	Rhizococcus saxidesertus	Acantholecanium haloxyloni	Phenacoccus sphagni	Clavaspis herculeana	Messinea conica
356	Physokermes sugonjaevi	Longicoccus affinis	Acanthococcus bezzii	Odonaspis greenii	Conchaspis angraeci	Umbaspis regularis	Antoninella parkeri	Neomargarodes europaeus	Anophococcus evelinae	Diaspidiotus alni	Poliaspis media	Etropera papuensis	Clavaspidiotus tayabanus	Pseudotargionia glandulosa	Ripersiella campestris	Fiorinia coronata	Puto mexicanus	Neoselenaspidus silvaticus	Parlatoria crotonis	Unaspis euonymi	Odonaspis saccharicaulis	Unaspis euonymi	Parlatoria crotonis	Saissetia somereni	Cerococcus indicus	Praelongorthezia praelonga	Lindingaspis opima	Pulvinaria iceryi	Lindingaspis opima	Lindingaspis opima	Lindingaspis opima	Africaspis communis	Lindingaspis opima	Cerococcus indicus	Parthenolecanium persicae	Parthenolecanium persicae	Heliococcus medvedevi	Paracoccus burnerae	Porphyrophora sophorae	Dysmicoccus boninsis	Icerya seychellarum	Fonscolombia cerarifera	Heliococcus varioporus	Diaspidiotus degeneratus	Suturaspis davatchi	Lopholeucaspis cockerelli	Porphyrophora arnebiae	Coccus africanus	Mercetaspis halli
357	Pulvinaria horii	Longicoccus clarus	Chnaurococcus danzigae	Balanococcus orientalis	Phenacoccus defectus	Aspidiotus pothos	Puto borealis	Pulvinaria tremulae	Dynaspidiotus greeni	Fonscolombia incerta	Rhodania occulta	Fiorinia phantasma	Diaspis coccois	Ceroplastes madagascariensis	Lopholeucaspis japonica	Furcaspis oceanica	Rhizoecus associatus	Avricus arborescens	Cerococcus indicus	Bambusaspis miliaris	Africaspis communis	Bambusaspis miliaris	Cerococcus indicus	Lindingaspis opima	Waxiella mimosae	Melanaspis tenax	Ovaticoccus agavium	Ceroplastes longicauda	Ovaticoccus agavium	Ovaticoccus agavium	Ovaticoccus agavium	Praelongorthezia praelonga	Ovaticoccus agavium	Waxiella mimosae	Heliococcus destructor	Heliococcus destructor	Heliococcus scutellariae	Spilococcus alhagii	Fonscolombia cerarifera	Laminicoccus pandani	Neopulvinaria innumerabilis	Heliococcus medvedevi	Nudicauda nigra	Stotzia ephedrae	Misericoccus imperatae	Coccus pseudohesperidum	Rhizococcus erinaceus	Houardia troglodytes	Palmaspis phoenicis
358	Acanthococcus bezzii	Longicoccus longiventris	Epidiaspis salicis	Conchaspis angraeci	Asterococcus muratae	Balanococcus kwoni	Ceroplastes actiniformis	Rhizococcus acutus	Eriococcus sp.	Rhizaspidiotus bivalvatus	Andaspis hawaiiensis	Lepidosaphes caribaeae	Aulacaspis thoracica	Acanthococcus maximus	Hypogeococcus spinosus	Hyalococcus striatus	Ripersiella solani	Saissetia somereni	Waxiella mimosae	Parlatoria crotonis	Praelongorthezia praelonga	Parlatoria crotonis	Waxiella mimosae	Ovaticoccus agavium	Pulvinaria saccharia	Hemiberlesia diffinis	Entaspidiotus magnus	Ceronema brachystegiae	Entaspidiotus magnus	Entaspidiotus magnus	Entaspidiotus magnus	Melanaspis tenax	Entaspidiotus magnus	Pulvinaria saccharia	Phenacoccus transcaucasicus	Phenacoccus transcaucasicus	Kotejacoccus orbiculus	Erimococcus talhouki	Heliococcus medvedevi	Pseudococcus importatus	Dysmicoccus boninsis	Heliococcus scutellariae	Scythia stipae	Pulvinaria aurantii	Pseudaonidia curculiginis	Acanthococcus ulmarius	Rhizococcus palustris	Mirococcus inermis	Pulvinaria floccifera
359	Chnaurococcus danzigae	Mirococcopsis subalpina	Heliococcus minutus	Phenacoccus defectus	Opuntiaspis philococcus	Anophococcus granulatus	Dysmicoccus grassii	Rhizococcus variabilis	Arctorthezia occidentalis	Ripersiella poltavae	Rhizococcus baldonensis	Leptococcus metroxyli	Ceroplastes bruneri	Furcaspis palmaria	Symonicoccus australis	Icerya morrisoni	Tillancoccus tillandsiae	Lindingaspis opima	Pulvinaria saccharia	Cerococcus indicus	Melanaspis tenax	Cerococcus indicus	Pulvinaria saccharia	Entaspidiotus magnus	Odonaspis saccharicaulis	Palmaspis urichi	Hemiberlesia mammillaris	Halimococcus lampas	Hemiberlesia mammillaris	Hemiberlesia mammillaris	Hemiberlesia mammillaris	Hemiberlesia diffinis	Hemiberlesia mammillaris	Odonaspis saccharicaulis	Eulecanium rugulosum	Eulecanium rugulosum	Neotrionymus kerzhneri	Neocoelostoma xerophila	Heliococcus scutellariae	Planococcus kenyae	Laminicoccus pandani	Kotejacoccus orbiculus	Paracoccus burnerae	Exaeretopus tritici	Pulvinaria peregrina	Coccura convexa	Rhizoecus elongatus	Mercetaspis isis	Phenacoccus hargreavesi
360	Epidiaspis salicis	Mirococcopsis teberdae	Heliococcus varioporus	Asterococcus muratae	Umbaspis regularis	Acanthococcus ribesiae	Eulecanium caraganae	Ripersiella petiti	Bambusaspis caudata	Icerya aegyptiaca	Unachionaspis bambusae	Milviscutulus spiculatus	Asterolecanium ungulatum	Puto paramoensis	Parthenolecanium corni	Icerya samaraia	Velataspis mimosarum	Ovaticoccus agavium	Odonaspis saccharicaulis	Waxiella mimosae	Hemiberlesia diffinis	Waxiella mimosae	Odonaspis saccharicaulis	Hemiberlesia mammillaris	Africaspis communis	Phenacoccus herreni	Unaspis euonymi	Pulvinaria aethiopica	Unaspis euonymi	Unaspis euonymi	Unaspis euonymi	Palmaspis urichi	Unaspis euonymi	Africaspis communis	Fonscolombia phenacoccoides	Fonscolombia phenacoccoides	Phenacoccus larvalis	Pseudococcus mandio	Kotejacoccus orbiculus	Aonidiella orientalis	Pseudococcus importatus	Neotrionymus kerzhneri	Spilococcus alhagii	Rhizococcus saxidesertus	Cerococcus perowskiae	Rhizococcus borchsenii	Rhizoecus kazachstanus	Carulaspis juniperi	Melanaspis bromiliae
361	Heliococcus minutus	Pararhodania armena	Nudicauda nigra	Opuntiaspis philococcus	Aspidiotus pothos	Aspidiotus palmarum	Ferreroaspis hungarica	Spilococcus corsicus	Diaspis radicicola	Longicoccus psammophilus	Anophococcus evelinae	Mollicoccus guadalcanalanus	Bambusaspis abiecta	Cerococcus russellae	Parlatoria theae	Lepidosaphes duponti	Pinnaspis exercitata	Entaspidiotus magnus	Africaspis communis	Pulvinaria saccharia	Palmaspis urichi	Pulvinaria saccharia	Africaspis communis	Unaspis euonymi	Praelongorthezia praelonga	Ceroplastes destructor	Bambusaspis miliaris	Benedictycoccina ethiopiana	Bambusaspis miliaris	Bambusaspis miliaris	Bambusaspis miliaris	Phenacoccus herreni	Bambusaspis miliaris	Praelongorthezia praelonga	Puto kondarensis	Puto kondarensis	Porphyrophora arnebiae	Porphyrophora sophorae	Neotrionymus kerzhneri	Udinia catori	Planococcus kenyae	Phenacoccus larvalis	Erimococcus talhouki	Suturaspis davatchi	Fonscolombia kokandica	Mercetaspis calligoni	Spilococcus mongolicus	Lepidosaphes pinnaeformis	Clavaspis herculeana
362	Heliococcus varioporus	Phenacoccus loiki	Pelionella glandulifer	Umbaspis regularis	Balanococcus kwoni	Atrococcus indigens	Phenacoccus ferulae	Spilococcus vashlovanicus	Diaspidiotus braunschvigi	Rhizococcus micracanthus	Dynaspidiotus greeni	Mutabilicoccus vanheurni	Cameronaspis orchidarum	Ceroplastes flosculoides	Planococcus kraunhiae	Lepidosaphes noxia	Xenococcus annandalei	Hemiberlesia mammillaris	Praelongorthezia praelonga	Odonaspis saccharicaulis	Phenacoccus herreni	Odonaspis saccharicaulis	Praelongorthezia praelonga	Bambusaspis miliaris	Melanaspis tenax	Unaspis yanonensis	Parlatoria crotonis	Ceroplastes bipartitus	Parlatoria crotonis	Parlatoria crotonis	Parlatoria crotonis	Ceroplastes destructor	Parlatoria crotonis	Melanaspis tenax	Gossyparia salicicola	Gossyparia salicicola	Selenaspidus taizi	Fonscolombia cerarifera	Phenacoccus larvalis	Bambusaspis bambusae	Aonidiella orientalis	Porphyrophora arnebiae	Neocoelostoma xerophila	Misericoccus imperatae	Heterobrevennia operta	Rhizaspidiotus secretus	Ceroplastes floridensis	Fonscolombia porifera	Coccus africanus
363	Nudicauda nigra	Phenacoccus tergrigorianae	Poaspis intermedia	Aspidiotus pothos	Anophococcus granulatus	Atrococcus luffi	Trochiscococcus speciosus	Trionymus internodii	Phenacoccus hystrix	Fiorinia pinicola	Eriococcus sp.	Neolecanium craspeditae	Fiorinia coronata	Conchaspis lata	Lepidosaphes chinensis	Palinaspis quohogiformis	Pseudotargionia glandulosa	Unaspis euonymi	Melanaspis tenax	Africaspis communis	Ceroplastes destructor	Africaspis communis	Melanaspis tenax	Parlatoria crotonis	Hemiberlesia diffinis	Lindingaspis picea	Cerococcus indicus	Philephedra tuberculosa	Cerococcus indicus	Cerococcus indicus	Cerococcus indicus	Unaspis yanonensis	Cerococcus indicus	Hemiberlesia diffinis	Sphaerolecanium prunastri	Sphaerolecanium prunastri	Spilococcus mongolicus	Heliococcus medvedevi	Porphyrophora arnebiae	Pulvinariella mesembryanthemi	Udinia catori	Selenaspidus taizi	Pseudococcus mandio	Pseudaonidia curculiginis	Phenacoccus eurotiae	Peliococcus zillae	Filippia follicularis	Acantholecanium haloxyloni	Houardia troglodytes
364	Pelionella glandulifer	Poaspis lata	Polystomophora orientalis	Balanococcus kwoni	Acanthococcus ribesiae	Atrococcus saxatilis	Dysmicoccus patulae	Uhleria mariannae	Aulacaspis herbae	Pseudaonidia paeoniae	Fiorinia proboscidaria	Odonaspis pacifica	Furcaspis oceanica	Cryptostigma jonmartini	Odonaspis morrisoni	Palmaspis sabalis	Ceroplastes madagascariensis	Bambusaspis miliaris	Hemiberlesia diffinis	Praelongorthezia praelonga	Unaspis yanonensis	Praelongorthezia praelonga	Hemiberlesia diffinis	Cerococcus indicus	Palmaspis urichi	Inglisia theobromae	Waxiella mimosae	Pseudischnaspis acephala	Waxiella mimosae	Waxiella mimosae	Waxiella mimosae	Lindingaspis picea	Waxiella mimosae	Palmaspis urichi	Mercetaspis isis	Mercetaspis isis	Icerya seychellarum	Heliococcus scutellariae	Selenaspidus taizi	Kuwanaspis pseudoleucaspis	Bambusaspis bambusae	Spilococcus mongolicus	Porphyrophora sophorae	Pulvinaria peregrina	Pulvinaria juglandii	Pseudococcus importatus	Odonaspis secreta	Lepidosaphes newsteadi	Mirococcus inermis
365	Poaspis intermedia	Porphyrophora minuta	Porphyrophora hamelii	Anophococcus granulatus	Aspidiotus palmarum	Cerococcus laniger	Gregoporia rosaceus	Vryburgia rimariae	Unaspis permutans	Lecanopsis clodiensis	Diaspidiotus slavonicus	Palmaspis gilva	Hyalococcus striatus	Furcaspis paxilliloba	Opuntiaspis carinata	Palmaspis similis	Acanthococcus maximus	Parlatoria crotonis	Palmaspis urichi	Melanaspis tenax	Lindingaspis picea	Melanaspis tenax	Palmaspis urichi	Waxiella mimosae	Phenacoccus herreni	Ceroplastes ceriferus	Pulvinaria saccharia	Palmaspis boliviae	Pulvinaria saccharia	Pulvinaria saccharia	Pulvinaria saccharia	Inglisia theobromae	Pulvinaria saccharia	Phenacoccus herreni	Hemiberlesia palmae	Hemiberlesia palmae	Neopulvinaria innumerabilis	Kotejacoccus orbiculus	Spilococcus mongolicus	Coccidohystrix insolita	Pulvinariella mesembryanthemi	Icerya seychellarum	Fonscolombia cerarifera	Cerococcus perowskiae	Koroneaspis aegilopos	Acutaspis perseae	Parlatoria camelliae	Anophococcus insignis	Mercetaspis isis
366	Polystomophora orientalis	Porphyrophora monticola	Odonaspis greenii	Acanthococcus ribesiae	Atrococcus indigens	Ceroputo pini	Kermes corticalis	Thysanofiorinia nephelii	Rhizococcus subterraneus	Pseudococcus microcirculus	Acanthococcus isacanthus	Palmaspis pallida	Icerya morrisoni	Hemiberlesia cupressi	Acutaspis agavis	Pseudaonidia manilensis	Furcaspis palmaria	Cerococcus indicus	Phenacoccus herreni	Hemiberlesia diffinis	Inglisia theobromae	Hemiberlesia diffinis	Phenacoccus herreni	Pulvinaria saccharia	Ceroplastes destructor	Pseudococcus landoi	Odonaspis saccharicaulis	Rhizoecus arabicus	Odonaspis saccharicaulis	Odonaspis saccharicaulis	Odonaspis saccharicaulis	Ceroplastes ceriferus	Odonaspis saccharicaulis	Ceroplastes destructor	Coccidohystrix artemisiae	Coccidohystrix artemisiae	Dysmicoccus boninsis	Neotrionymus kerzhneri	Icerya seychellarum	Planococcus lilacinus	Kuwanaspis pseudoleucaspis	Neopulvinaria innumerabilis	Heliococcus medvedevi	Fonscolombia kokandica	Mercetaspis bicuspis	Fiorinia externa	Rhizococcus coccineus	Rhizoecus falcifer	Carulaspis juniperi
367	Porphyrophora hamelii	Pulvinaria terrestris	Balanococcus orientalis	Aspidiotus palmarum	Atrococcus luffi	Eulecanium pistaciae	Ripersiella periolana	Andaspis hawaiiensis	Neomargarodes aristidae	Phenacoccus transcaucasicus	Acanthococcus costatus	Pulvinaria cacao	Icerya samaraia	Llaveia axin	Insignorthezia pseudinsignis	Pseudaonidia obsita	Puto paramoensis	Waxiella mimosae	Ceroplastes destructor	Palmaspis urichi	Ceroplastes ceriferus	Palmaspis urichi	Ceroplastes destructor	Odonaspis saccharicaulis	Unaspis yanonensis	Pulvinaria iceryi	Africaspis communis	Dysmicoccus lepelleyi	Africaspis communis	Africaspis communis	Africaspis communis	Pseudococcus landoi	Africaspis communis	Unaspis yanonensis	Peliococcus turanicus	Peliococcus turanicus	Laminicoccus pandani	Phenacoccus larvalis	Neopulvinaria innumerabilis	Diaspidiotus pyri	Coccidohystrix insolita	Dysmicoccus boninsis	Heliococcus scutellariae	Heterobrevennia operta	Lepidosaphes turanica	Antonina tesquorum	Balanococcus diminutus	Leucaspis pini	Lepidosaphes pinnaeformis
368	Odonaspis greenii	Puto caucasicus	Conchaspis angraeci	Atrococcus indigens	Atrococcus saxatilis	Eulecanium transcaucasicum	Fonscolombia amnicola	Unachionaspis bambusae	Acanthomytilus spinosus	Coccus capparidis	Diaspidiotus turanicus	Rastrococcus neoguineensis	Lepidosaphes duponti	Melanaspis pinicola	Kuwanaspis vermiformis	Pseudaulacaspis dendrobii	Cerococcus russellae	Pulvinaria saccharia	Unaspis yanonensis	Phenacoccus herreni	Pseudococcus landoi	Phenacoccus herreni	Unaspis yanonensis	Africaspis communis	Lindingaspis picea	Ceroplastes longicauda	Praelongorthezia praelonga	Hordeolicoccus heterotrichus	Praelongorthezia praelonga	Praelongorthezia praelonga	Praelongorthezia praelonga	Pulvinaria iceryi	Praelongorthezia praelonga	Lindingaspis picea	Diaspidiotus elaeagni	Diaspidiotus elaeagni	Pseudococcus importatus	Porphyrophora arnebiae	Dysmicoccus boninsis	Lecanopsis formicarum	Planococcus lilacinus	Laminicoccus pandani	Kotejacoccus orbiculus	Phenacoccus eurotiae	Acanthomytilus kurdicus	Chionaspis furfura	Parlatoria blanchardi	Lineaspis striata	Fonscolombia porifera
369	Balanococcus orientalis	Puto megriensis	Phenacoccus defectus	Atrococcus luffi	Cerococcus laniger	Fonscolombia stepposa	Phenacoccus daganiae	Fiorinia proboscidaria	Delottococcus aberiae	Balanococcus scirpi	Bambusaspis caudata	Pinnaspis mussaendae	Lepidosaphes noxia	Mesolecanium impar	Aulacaspis yabunikkei	Pseudococcus philippinicus	Ceroplastes flosculoides	Odonaspis saccharicaulis	Lindingaspis picea	Ceroplastes destructor	Pulvinaria iceryi	Ceroplastes destructor	Lindingaspis picea	Praelongorthezia praelonga	Inglisia theobromae	Ceronema brachystegiae	Melanaspis tenax	Planococcus angkorensis	Melanaspis tenax	Melanaspis tenax	Melanaspis tenax	Ceroplastes longicauda	Melanaspis tenax	Inglisia theobromae	Anophococcus agropyri	Anophococcus agropyri	Planococcus kenyae	Selenaspidus taizi	Laminicoccus pandani	Peliococcus balteatus	Diaspidiotus pyri	Pseudococcus importatus	Neotrionymus kerzhneri	Pulvinaria juglandii	Dynaspidiotus tener	Heliococcus pavlovskii	Rhizoecus falcifer	Peliococcus chersonensis	Acantholecanium haloxyloni
370	Conchaspis angraeci	Rhizaspidiotus balachowskyi	Asterococcus muratae	Atrococcus saxatilis	Ceroputo pini	Longicoccus affinis	Phenacoccus querculus	Diaspidiotus slavonicus	Cerococcus eremobius	Antoninella parkeri	Parlatoria crypta	Rastrococcus iceryoides	Palmaspis similis	Nipaecoccus kosztaraborum	Andaspis mackieana	Ripersiella colombiensis	Conchaspis lata	Africaspis communis	Inglisia theobromae	Unaspis yanonensis	Ceroplastes longicauda	Unaspis yanonensis	Inglisia theobromae	Melanaspis tenax	Ceroplastes ceriferus	Halimococcus lampas	Hemiberlesia diffinis	Greenaspis elongata	Hemiberlesia diffinis	Hemiberlesia diffinis	Hemiberlesia diffinis	Ceronema brachystegiae	Hemiberlesia diffinis	Ceroplastes ceriferus	Atrococcus parvulus	Atrococcus parvulus	Aonidiella orientalis	Spilococcus mongolicus	Pseudococcus importatus	Vitrococcus conchiformis	Lecanopsis formicarum	Planococcus kenyae	Phenacoccus larvalis	Koroneaspis aegilopos	Neoacanthococcus pamiricus	Porphyrophora ussuriensis	Dimargarodes mediterraneus	Phenacoccus interruptus	Lepidosaphes newsteadi
371	Phenacoccus defectus	Rhizococcus artiguesi	Opuntiaspis philococcus	Cerococcus laniger	Eulecanium pistaciae	Longicoccus clarus	Delottococcus euphorbiae	Acanthococcus isacanthus	Micrococcus rungsi	Puto borealis	Phenacoccus perillustris	Pseudococcus odermatti	Pseudaonidia manilensis	Odonaspis paucipora	Andaspis crawii	Semelaspidus mangiferae	Cryptostigma jonmartini	Praelongorthezia praelonga	Ceroplastes ceriferus	Lindingaspis picea	Ceronema brachystegiae	Lindingaspis picea	Ceroplastes ceriferus	Hemiberlesia diffinis	Pseudococcus landoi	Pulvinaria aethiopica	Palmaspis urichi	Rhizoecus costaricensis	Palmaspis urichi	Palmaspis urichi	Palmaspis urichi	Halimococcus lampas	Palmaspis urichi	Pseudococcus landoi	Phenacoccus angustatus	Phenacoccus angustatus	Udinia catori	Icerya seychellarum	Planococcus kenyae	Chionaspis lepineyi	Peliococcus balteatus	Aonidiella orientalis	Porphyrophora arnebiae	Mercetaspis bicuspis	Neoacanthococcus tamaricicola	Mirococcopsis rubida	Peliococcopsis parvicerarius	Lichtensia viburni	Anophococcus insignis
372	Asterococcus muratae	Rhizococcus echinatus	Umbaspis regularis	Ceroputo pini	Eulecanium transcaucasicum	Longicoccus longiventris	Trionymus phragmitis	Acanthococcus costatus	Neomargarodes trabuti	Ceroplastes actiniformis	Adelosoma phragmitidis	Lepidosaphes pallidula	Pseudaonidia obsita	Palmaspis bondari	Clavaspidiotus tayabanus	Thysanococcus pandani	Furcaspis paxilliloba	Melanaspis tenax	Pseudococcus landoi	Inglisia theobromae	Halimococcus lampas	Inglisia theobromae	Pseudococcus landoi	Palmaspis urichi	Pulvinaria iceryi	Benedictycoccina ethiopiana	Phenacoccus herreni	Icerya jacobsoni	Phenacoccus herreni	Phenacoccus herreni	Phenacoccus herreni	Pulvinaria aethiopica	Phenacoccus herreni	Pulvinaria iceryi	Heliococcus atraphaxidis	Heliococcus atraphaxidis	Bambusaspis bambusae	Neopulvinaria innumerabilis	Aonidiella orientalis	Lepidosaphes granati	Vitrococcus conchiformis	Udinia catori	Selenaspidus taizi	Lepidosaphes turanica	Phenacoccus sherbinovskyi	Paratrionymus halocharis	Rhizococcus micracanthus	Duplachionaspis berlesii	Rhizoecus falcifer
373	Opuntiaspis philococcus	Rhizococcus targassonensis	Aspidiotus pothos	Eulecanium pistaciae	Fonscolombia stepposa	Mirococcopsis subalpina	Trionymus cressae	Arctorthezia occidentalis	Lagosinia strachani	Dysmicoccus grassii	Diaspidiotus transcaspiensis	Chrysomphalus diversicolor	Pseudaulacaspis dendrobii	Phenacoccus gregosus	Aulacaspis thoracica	Toumeyella liriodendri	Hemiberlesia cupressi	Hemiberlesia diffinis	Pulvinaria iceryi	Ceroplastes ceriferus	Pulvinaria aethiopica	Ceroplastes ceriferus	Pulvinaria iceryi	Phenacoccus herreni	Ceroplastes longicauda	Ceroplastes bipartitus	Ceroplastes destructor	Nipaecoccus bolivianus	Ceroplastes destructor	Ceroplastes destructor	Ceroplastes destructor	Benedictycoccina ethiopiana	Ceroplastes destructor	Ceroplastes longicauda	Neochionaspis kirgisica	Neochionaspis kirgisica	Pulvinariella mesembryanthemi	Dysmicoccus boninsis	Udinia catori	Sudanaspis vuilleti	Chionaspis lepineyi	Bambusaspis bambusae	Spilococcus mongolicus	Acanthomytilus kurdicus	Porphyrophora cynodontis	Atrococcus bejbienkoi	Ferreroaspis hungarica	Epidiaspis gennadii	Leucaspis pini
374	Umbaspis regularis	Rhizoecus kazachstanus	Balanococcus kwoni	Eulecanium transcaucasicum	Longicoccus affinis	Mirococcopsis teberdae	Aspidiotus ligusticus	Diaspidiotus turanicus	Ceroplastes eugeniae	Eulecanium caraganae	Drosicha turkestanica	Marsipococcus marsupialis	Pseudococcus philippinicus	Praelongorthezia acapulcoa	Ceroplastes bruneri	Lepidosaphes eurychlidonis	Llaveia axin	Palmaspis urichi	Ceroplastes longicauda	Pseudococcus landoi	Benedictycoccina ethiopiana	Pseudococcus landoi	Ceroplastes longicauda	Ceroplastes destructor	Ceronema brachystegiae	Philephedra tuberculosa	Unaspis yanonensis	Silvestraspis uberifera	Unaspis yanonensis	Unaspis yanonensis	Unaspis yanonensis	Ceroplastes bipartitus	Unaspis yanonensis	Ceronema brachystegiae	Unaspis euonymi	Unaspis euonymi	Kuwanaspis pseudoleucaspis	Laminicoccus pandani	Bambusaspis bambusae	Peliococcus morrisoni	Lepidosaphes granati	Pulvinariella mesembryanthemi	Icerya seychellarum	Dynaspidiotus tener	Trachycoccus tenax	Diaspidiotus danzigae	Phenacoccus ferulae	Acanthococcus ulmarius	Lineaspis striata
[truncated: 2,110 more rows]
[truncated: 108 more columns]

## Sheet: neurons
neuron1	Botswana	Central_African_Republic	Chad	Gabon	Gambia	Guinea-Bissau	Iceland	Liberia	Mauritania	Monaco	Namibia	Nauru	Oman	Rwanda	Slovakia	Swaziland	Yemen
neuron2	Albania	Luxembourg
neuron3	Belgium	Finland	Ireland	Latvia	Lithuania	North_Korea	Norway
neuron4	Kyrgyzstan	Moldova
[truncated: 59 more rows]
